# Supplementary material for: Sex-Linked Growth Disorder and Aberrant Pituitary Gene Expression in Nestin-Cre-Mediated Egr1 Conditional Knockout Mice
Source: Biology (Basel). 2023 Jul 6;12(7):966. doi: 10.3390/biology12070966 (PMC10376842; doi:10.3390/biology12070966)
Supplement: Supplementary file 1 [file biology-12-00966-s001.zip]

Archive with 1 entries (1 files):
- biology-2445296-supplementary.xlsx
