# Supplementary material for: Sex-Linked Growth Disorder and Aberrant Pituitary Gene Expression in Nestin-Cre-Mediated Egr1 Conditional Knockout Mice
Source: Biology (Basel). 2023 Jul 6;12(7):966. doi: 10.3390/biology12070966 (PMC10376842; doi:10.3390/biology12070966)
Supplement: Supplementary file 1 [file biology-12-00966-s001.zip › biology-2445296-supplementary.xlsx]

## Sheet: Supplementary Table S1
	baseMean	log2FoldChange	lfcSE	stat	pvalue	padj	gene_symbol
ENSMUSG00000051951	151.703	1.10686	0.455477	2.43011	0.0150943	0.310718	Xkr4
ENSMUSG00000102331	176.304	0.697229	1.01979	0.683701	0.494164	0.92322	Gm19938
ENSMUSG00000025902	58.5443	-0.22745	0.726942	-0.312886	0.754367	0.972393	Sox17
ENSMUSG00000033845	419.954	-0.101491	0.249167	-0.407321	0.683772	0.961627	Mrpl15
ENSMUSG00000102275	58.7723	0.720754	0.771568	0.934141	0.350231	0.868203	Gm37144
ENSMUSG00000025903	723.457	-0.15493	0.213661	-0.725121	0.468378	0.914378	Lypla1
ENSMUSG00000033813	844.816	0.120405	0.250492	0.480677	0.630746	0.953551	Tcea1
ENSMUSG00000002459	66.3761	0.206267	0.506616	0.407146	0.683901	0.961627	Rgs20
ENSMUSG00000033793	2199.73	-0.0292919	0.176554	-0.165909	0.868229	0.985964	Atp6v1h
ENSMUSG00000025905	43.0939	1.04279	0.799818	1.30379	0.192306	0.779892	Oprk1
ENSMUSG00000025907	1187.87	0.190979	0.194463	0.982082	0.326059	0.859976	Rb1cc1
ENSMUSG00000090031	148.588	-0.51639	0.485028	-1.06466	0.287029	0.840816	4732440D04Rik
ENSMUSG00000033740	546.501	0.44368	0.326068	1.3607	0.173609	0.759164	St18
ENSMUSG00000051285	2737.29	0.342394	0.147764	2.31716	0.020495	0.364086	Pcmtd1
ENSMUSG00000103509	82.2596	0.893402	0.532387	1.67811	0.0933262	0.643635	Gm38372
ENSMUSG00000097797	33.2758	0.494408	0.657431	0.75203	0.452033	0.909648	Gm26901
ENSMUSG00000025909	107.591	0.787792	0.465637	1.69186	0.0906727	0.643028	Sntg1
ENSMUSG00000061024	369.304	-0.207589	0.36624	-0.566813	0.570842	0.938099	Rrs1
ENSMUSG00000025911	63.3567	0.744978	0.633878	1.17527	0.239886	0.818127	Adhfe1
ENSMUSG00000025912	111.931	-0.218548	0.420733	-0.519447	0.603449	0.947922	Mybl1
ENSMUSG00000045210	899.4	0.173128	0.19277	0.898108	0.369128	0.87788	Vcpip1
ENSMUSG00000025915	355.42	0.274432	0.222416	1.23387	0.217252	0.802194	Sgk3
ENSMUSG00000046101	68.7581	1.0098	0.575643	1.7542	0.0793958	0.612205	Mcmdc2
ENSMUSG00000098234	229.993	0.383913	0.334575	1.14746	0.25119	0.825829	Snhg6
ENSMUSG00000099032	51.9748	0.579062	0.777791	0.744496	0.456577	0.910815	Tcf24
ENSMUSG00000025916	29.3596	0.727818	0.744954	0.976997	0.328571	0.860735	Ppp1r42
ENSMUSG00000025917	1282.4	-0.00838219	0.166532	-0.0503338	0.959856	0.996898	Cops5
ENSMUSG00000056763	1801.2	0.019541	0.312154	0.0626007	0.950085	0.995445	Cspp1
ENSMUSG00000067851	2233.18	0.242443	0.217706	1.11363	0.26544	0.832192	Arfgef1
ENSMUSG00000048960	436.699	0.495044	0.354982	1.39456	0.163148	0.74834	Prex2
ENSMUSG00000057715	145.006	1.28985	0.336772	3.83005	0.000128118	0.0151452	A830018L16Rik
ENSMUSG00000016918	1334.14	0.0740675	0.244724	0.302658	0.762151	0.973817	Sulf1
ENSMUSG00000025938	67.9318	-0.10193	0.423486	-0.240692	0.809794	0.979821	Slco5a1
ENSMUSG00000005886	1940.74	0.0175897	0.161928	0.108627	0.913498	0.990862	Ncoa2
ENSMUSG00000103085	23.0625	-0.292759	1.07357	-0.272697	0.785086	0.977562	Gm38120
ENSMUSG00000025935	4228.47	-0.136718	0.168677	-0.810532	0.417634	0.902461	Tram1
ENSMUSG00000025937	570.69	-0.190801	0.274495	-0.695096	0.486995	0.92076	Lactb2
ENSMUSG00000025932	1409.07	0.134261	0.220358	0.609286	0.542335	0.933236	Eya1
ENSMUSG00000025930	28.8183	2.01658	1.05354	1.9141	0.0556078	0.537842	Msc
ENSMUSG00000092083	252.815	0.748863	0.334615	2.23798	0.0252224	0.390525	Kcnb2
ENSMUSG00000025925	378.425	-0.341053	0.21178	-1.61042	0.107307	0.671694	Terf1
ENSMUSG00000067795	38.5143	-0.318527	0.647308	-0.492079	0.622663	0.951761	4930444P10Rik
ENSMUSG00000043716	12644.4	-0.114025	0.221981	-0.51367	0.607483	0.949064	Rpl7
ENSMUSG00000025921	341.603	-0.455307	0.243661	-1.86861	0.0616768	0.558041	Rdh10
ENSMUSG00000025920	395.121	0.447296	0.267708	1.67083	0.0947546	0.645769	Stau2
ENSMUSG00000025939	1267.07	-0.0637078	0.204233	-0.311937	0.755088	0.972393	Ube2w
ENSMUSG00000079658	1125.93	-0.358948	0.220627	-1.62694	0.10375	0.662949	Eloc
ENSMUSG00000025940	591.727	-0.311629	0.197466	-1.57814	0.114534	0.684918	Tmem70
ENSMUSG00000025779	95.9934	0.267056	0.395812	0.674704	0.499864	0.923735	Ly96
ENSMUSG00000042686	78.9101	0.64466	0.415235	1.55252	0.120538	0.689895	Jph1
ENSMUSG00000025777	1751	0.334073	0.215168	1.55262	0.120515	0.689895	Gdap1
ENSMUSG00000067780	50.2332	1.65203	0.842124	1.96174	0.0497925	0.523212	Pi15
ENSMUSG00000100053	29.2325	0.786199	0.721779	1.08925	0.276043	0.836985	Gm28154
ENSMUSG00000025776	105.174	1.75737	0.503971	3.48704	0.000488392	0.0398572	Crispld1
ENSMUSG00000025927	32.3866	-1.6577	0.677338	-2.44737	0.0143901	0.305615	Tfap2b
ENSMUSG00000043760	47.2837	-0.290805	0.662545	-0.438922	0.660718	0.958395	Pkhd1
ENSMUSG00000041859	107.458	0.38414	0.429267	0.894874	0.370854	0.879636	Mcm3
ENSMUSG00000097934	208.891	0.356634	0.523729	0.680951	0.495902	0.923496	6720483E21Rik
ENSMUSG00000025931	460.434	-0.0883506	0.346019	-0.255334	0.798465	0.978373	Paqr8
ENSMUSG00000041809	392.157	0.39848	0.329072	1.21092	0.225926	0.806907	Efhc1
ENSMUSG00000041779	219.2	0.363477	0.29796	1.21988	0.22251	0.806478	Tram2
ENSMUSG00000025933	262.065	-0.110347	0.263756	-0.41837	0.675677	0.960799	Tmem14a
ENSMUSG00000025934	105.383	-0.0308743	0.384616	-0.0802731	0.93602	0.993884	Gsta3
ENSMUSG00000041670	67.3401	-0.249715	0.573281	-0.435589	0.663135	0.958398	Rims1
ENSMUSG00000026158	997.632	-0.147309	0.287833	-0.511787	0.6088	0.949112	Ogfrl1
ENSMUSG00000026156	29.355	-1.02277	1.08819	-0.93988	0.347279	0.867521	B3gat2
ENSMUSG00000026155	198.782	0.0925993	0.397121	0.233177	0.815624	0.981733	Smap1
ENSMUSG00000026154	506.122	-0.0698904	0.27228	-0.256686	0.797421	0.978373	Sdhaf4
ENSMUSG00000026153	1358.83	0.342161	0.206476	1.65715	0.0974894	0.649538	Fam135a
ENSMUSG00000026147	50.0797	0.721091	0.51759	1.39317	0.163568	0.749199	Col9a1
ENSMUSG00000026141	76.2657	1.78619	0.683877	2.61186	0.00900511	0.241292	Col19a1
ENSMUSG00000100131	108.766	0.593277	0.538377	1.10197	0.270473	0.834938	Gm28439
ENSMUSG00000101939	411.681	0.637723	0.473902	1.34569	0.178404	0.763759	Gm28438
ENSMUSG00000101111	268.479	0.427316	0.470021	0.909141	0.363276	0.873253	Gm28437
ENSMUSG00000100862	314.182	0.729603	0.474268	1.53838	0.123956	0.693639	Gm10925
ENSMUSG00000102070	415.395	0.298434	0.502843	0.593493	0.552851	0.935214	Gm28661
ENSMUSG00000101249	140.788	0.0596069	0.542702	0.109834	0.912541	0.990467	Gm29216
ENSMUSG00000073725	1839.17	0.207927	0.194861	1.06706	0.285947	0.8402	Lmbrd1
ENSMUSG00000033569	201.188	0.691189	0.369516	1.87053	0.0614106	0.557796	Adgrb3
ENSMUSG00000102386	31.4948	1.18313	1.22652	0.964625	0.334733	0.863788	2900022M07Rik
ENSMUSG00000086240	27.8745	-0.762698	0.738011	-1.03345	0.301393	0.847388	Gm7846
ENSMUSG00000048874	2517.02	0.140374	0.157126	0.893385	0.371651	0.879976	Phf3
ENSMUSG00000026064	27.7467	-0.0995209	1.27483	-0.0780663	0.937775	0.994617	Ptp4a1
ENSMUSG00000026058	90.5453	-0.00139427	0.360691	-0.00386554	0.996916	0.999656	Khdrbs2
ENSMUSG00000103482	23.2879	1.12276	1.20918	0.928526	0.353135	0.868923	Gm37999
ENSMUSG00000091318	66.1001	0.523106	1.26188	0.414544	0.678476	0.961627	Semp2l1
ENSMUSG00000026134	160.947	0.338807	0.303741	1.11545	0.26466	0.831813	Prim2
ENSMUSG00000103746	57.2381	-0.503738	0.517474	-0.973455	0.330327	0.862521	1700001G17Rik
ENSMUSG00000004768	800.009	-0.0217972	0.159895	-0.136322	0.891567	0.988504	Rab23
ENSMUSG00000042215	550.7	-0.771057	0.268199	-2.87494	0.00404108	0.150486	Bag2
ENSMUSG00000042197	1740.03	-0.0524146	0.169849	-0.308596	0.757629	0.97309	Zfp451
ENSMUSG00000042182	71.1641	0.749338	0.615452	1.21754	0.223399	0.806478	Bend6
ENSMUSG00000026131	7008.92	-0.0713626	0.149101	-0.478618	0.632211	0.953685	Dst
ENSMUSG00000103364	80.2138	0.282743	1.20293	0.235046	0.814173	0.981549	Gm38157
ENSMUSG00000096992	71.4287	0.406488	0.531767	0.764411	0.444622	0.908852	Gm26788
ENSMUSG00000101462	43.3749	1.74682	0.809057	2.15908	0.0308437	0.430438	Gm3052
ENSMUSG00000102336	26.1877	0.201233	0.701026	0.287055	0.77407	0.976391	Gm37233
ENSMUSG00000042111	515.183	-0.111758	0.263621	-0.423934	0.671614	0.960737	Ccdc115
ENSMUSG00000026127	613.22	0.0811981	0.212685	0.381777	0.702627	0.962873	Imp4
ENSMUSG00000026126	81.7765	0.315303	0.560521	0.562518	0.573763	0.938893	Ptpn18
ENSMUSG00000045174	140.389	0.223422	0.563951	0.396173	0.691977	0.962467	Amer3
ENSMUSG00000037509	365.287	0.162763	0.254424	0.639731	0.522347	0.931099	Arhgef4
ENSMUSG00000037503	1543.78	0.197826	0.208673	0.94802	0.343119	0.867521	Fam168b
ENSMUSG00000026123	1851.94	0.399293	0.326384	1.22338	0.221184	0.806478	Plekhb2
ENSMUSG00000045216	639.464	0.209422	0.199842	1.04794	0.294668	0.843431	Hs6st1
ENSMUSG00000102202	76.6558	-0.0240274	0.379654	-0.0632876	0.949537	0.995445	Gm33280
ENSMUSG00000037470	2087.05	0.106262	0.147836	0.718781	0.472276	0.91555	Uggt1
ENSMUSG00000047180	92.8008	0.786662	0.411216	1.91301	0.0557463	0.538278	Neurl3
ENSMUSG00000037447	357.986	-0.561606	0.310567	-1.80833	0.0705558	0.587081	Arid5a
ENSMUSG00000010453	2973.03	-0.141819	0.216719	-0.654391	0.51286	0.926983	Kansl3
ENSMUSG00000037432	275.31	-0.100013	0.273297	-0.365948	0.714404	0.965652	Fer1l5
ENSMUSG00000001143	1434.44	-0.158465	0.180988	-0.875552	0.381274	0.884979	Lman2l
ENSMUSG00000037408	215.672	-0.172036	0.261769	-0.657206	0.511048	0.926805	Cnnm4
ENSMUSG00000001138	817.648	0.0431935	0.192301	0.224614	0.82228	0.982236	Cnnm3
ENSMUSG00000079610	195.472	0.01173	0.351697	0.0333526	0.973393	0.997576	Ankrd39
ENSMUSG00000026121	811.194	0.669204	0.265116	2.5242	0.0115963	0.272865	Sema4c
ENSMUSG00000087589	57.7214	0.495166	0.440055	1.12524	0.260488	0.830742	D430040D24Rik
ENSMUSG00000061518	1933.08	-0.212391	0.336142	-0.631849	0.527485	0.931099	Cox5b
ENSMUSG00000037351	2688.18	-0.0103843	0.199976	-0.051928	0.958586	0.996898	Actr1b
ENSMUSG00000102416	191.408	0.00926619	0.443655	0.020886	0.983337	0.998071	4933424G06Rik
ENSMUSG00000104237	121.978	0.620501	0.57484	1.07943	0.280395	0.838408	Gm33533
ENSMUSG00000026117	26.5623	-1.02006	1.03388	-0.986632	0.323823	0.858362	Zap70
ENSMUSG00000026116	1402.74	0.0642671	0.24529	0.262005	0.793318	0.978373	Tmem131
ENSMUSG00000050122	88.7433	-0.615237	0.49778	-1.23596	0.216473	0.801529	Vwa3b
ENSMUSG00000026114	110.254	0.80898	0.559795	1.44514	0.14842	0.730651	Cnga3
ENSMUSG00000026113	1986.41	-0.372885	0.187278	-1.99107	0.0464728	0.507422	Inpp4a
ENSMUSG00000026112	1327.34	0.105098	0.28445	0.369477	0.711772	0.965098	Coa5
ENSMUSG00000026111	872.88	0.25511	0.254742	1.00144	0.316612	0.854991	Unc50
ENSMUSG00000026110	472.261	-0.0906997	0.295143	-0.307308	0.758609	0.973392	Mgat4a
ENSMUSG00000026090	1424.21	-0.0557014	0.270067	-0.206251	0.836595	0.982236	Cracdl
ENSMUSG00000089767	24.1383	-0.0619029	0.730151	-0.0847809	0.932436	0.993649	4930556I23Rik
ENSMUSG00000060771	353.98	-0.206474	0.282252	-0.731524	0.464459	0.912893	Tsga10
ENSMUSG00000037216	110.829	-0.149401	0.432945	-0.345081	0.730034	0.968618	Lipt1
ENSMUSG00000026088	370.595	-0.135806	0.242588	-0.559819	0.575603	0.940146	Mitd1
ENSMUSG00000026087	896.545	-0.213918	0.202639	-1.05566	0.291123	0.843066	Mrpl30
ENSMUSG00000058407	1260.93	-0.248481	0.18	-1.38046	0.167447	0.75139	Txndc9
ENSMUSG00000026083	2826.97	-0.00574796	0.317593	-0.0180985	0.98556	0.998071	Eif5b
ENSMUSG00000026082	468.758	-0.0550469	0.196387	-0.280298	0.779249	0.976919	Rev1
ENSMUSG00000037138	242.369	0.53323	0.269664	1.97739	0.047998	0.514564	Aff3
ENSMUSG00000085391	86.492	0.531033	0.415567	1.27785	0.201301	0.786816	Gm16150
ENSMUSG00000048814	1023.58	0.210798	0.282139	0.747141	0.454978	0.910353	Lonrf2
ENSMUSG00000026080	661.024	-0.43728	0.177449	-2.46426	0.0137298	0.300231	Chst10
ENSMUSG00000026078	731.541	-0.0709727	0.204149	-0.347651	0.728102	0.968342	Pdcl3
ENSMUSG00000103046	76.1304	-0.805812	0.717011	-1.12385	0.261077	0.831265	Gm37309
ENSMUSG00000026077	153.265	1.6717	0.718448	2.32682	0.0199747	0.360419	Npas2
ENSMUSG00000073702	8946.48	-0.397306	0.252571	-1.57304	0.115709	0.685507	Rpl31
ENSMUSG00000003134	1440.46	-0.60675	0.29578	-2.05135	0.0402324	0.483238	Tbc1d8
ENSMUSG00000003135	675.234	-0.0253767	0.181027	-0.140182	0.888516	0.988247	Cnot11
ENSMUSG00000085894	76.2975	-0.897194	0.505618	-1.77445	0.0759886	0.604188	Gm15832
ENSMUSG00000048234	275.494	0.514583	0.467953	1.09965	0.271486	0.835026	Rnf149
ENSMUSG00000050967	48.0557	0.791713	0.71897	1.10118	0.270819	0.834938	Creg2
ENSMUSG00000026074	2160.76	-0.0204618	0.161521	-0.126682	0.899192	0.988884	Map4k4
ENSMUSG00000026073	21.9621	0.840366	0.819141	1.02591	0.304934	0.847388	Il1r2
ENSMUSG00000026072	601.748	-0.16569	0.384385	-0.431051	0.666431	0.959813	Il1r1
ENSMUSG00000070942	21.5692	-1.79056	1.09099	-1.64123	0.10075	0.657635	Il1rl2
ENSMUSG00000026070	28.3903	0.354715	0.943699	0.375877	0.707008	0.963545	Il18r1
ENSMUSG00000026062	550.355	-0.212065	0.290964	-0.728835	0.466102	0.913857	Slc9a2
ENSMUSG00000060679	649.275	0.055748	0.201121	0.277187	0.781637	0.9772	Mrps9
ENSMUSG00000041907	56.8028	0.299134	0.494085	0.60543	0.544893	0.93364	Gpr45
ENSMUSG00000070939	1205.46	0.0836223	0.18545	0.450917	0.65205	0.957439	Tgfbrap1
ENSMUSG00000041878	45.5694	-1.20801	0.49087	-2.46096	0.0138565	0.300231	8430432A02Rik
ENSMUSG00000010290	672.264	0.051727	0.199857	0.25882	0.795774	0.978373	AI597479
ENSMUSG00000008136	110.777	-0.227365	0.406668	-0.559093	0.576098	0.940155	Fhl2
ENSMUSG00000066877	607.248	-0.459237	0.179645	-2.55636	0.0105774	0.262832	Nck2
ENSMUSG00000026051	229.111	0.636144	0.501041	1.26965	0.204211	0.789497	Ecrg4
ENSMUSG00000057363	399.832	-0.343948	0.383904	-0.895922	0.370295	0.878945	Uxs1
ENSMUSG00000041763	1224.49	-0.0147679	0.179417	-0.0823107	0.9344	0.993649	Tpp2
ENSMUSG00000026049	110.37	-0.689433	0.489008	-1.40986	0.158581	0.742857	Tex30
ENSMUSG00000026047	530.846	-0.47215	0.235603	-2.00401	0.0450694	0.504664	Poglut2
ENSMUSG00000041684	433.825	-0.156877	0.25847	-0.606945	0.543888	0.933236	Bivm
ENSMUSG00000026048	2468	-0.394684	0.379042	-1.04127	0.297752	0.845454	Ercc5
ENSMUSG00000046828	40.6247	-1.63392	0.87469	-1.868	0.0617623	0.558041	Mettl21e
ENSMUSG00000056870	218.309	-0.00413473	0.298038	-0.0138732	0.988931	0.998565	Gulp1
ENSMUSG00000026043	793.879	0.180709	0.280497	0.644245	0.519416	0.930228	Col3a1
ENSMUSG00000026042	190.837	0.925863	0.355687	2.60303	0.0092404	0.245145	Col5a2
ENSMUSG00000025995	896.395	0.0974029	0.251903	0.386668	0.699002	0.962624	Wdr75
ENSMUSG00000025993	144.59	-0.36425	0.410349	-0.887659	0.374724	0.881627	Slc40a1
ENSMUSG00000041144	717.777	-0.0144017	0.362479	-0.039731	0.968308	0.996898	Dnah7b
ENSMUSG00000101337	53.3876	-0.313933	0.576293	-0.544745	0.585929	0.941992	Dnah7c
ENSMUSG00000025986	761.881	0.399626	0.231181	1.72863	0.0838755	0.619613	Slc39a10
ENSMUSG00000100213	209.746	0.106916	0.326153	0.32781	0.743056	0.969916	Gm28151
ENSMUSG00000026109	122.619	0.401911	0.330015	1.21786	0.223277	0.806478	Tmeff2
ENSMUSG00000045954	193.074	-0.235602	0.401064	-0.587442	0.556907	0.936058	Cavin2
ENSMUSG00000026107	453.367	0.479915	0.283033	1.69562	0.0899585	0.640813	Nabp1
ENSMUSG00000099413	45.0793	1.30667	0.780324	1.67452	0.094029	0.645372	Gm17767
ENSMUSG00000018417	2128.07	-0.885633	0.236037	-3.75209	0.000175364	0.0185482	Myo1b
ENSMUSG00000109599	24.0863	-0.284299	0.878676	-0.323554	0.746276	0.970309	Gm31812
ENSMUSG00000026104	401.188	-0.362841	0.306403	-1.1842	0.236335	0.814623	Stat1
ENSMUSG00000026103	2736.3	-0.152422	0.157694	-0.966573	0.333757	0.863788	Gls
ENSMUSG00000002881	767.743	-0.235763	0.28936	-0.814772	0.415203	0.900475	Nab1
ENSMUSG00000043015	522.985	0.17832	0.293378	0.607817	0.543309	0.933236	Nemp2
ENSMUSG00000041439	1402.87	-0.0140202	0.328597	-0.0426669	0.965967	0.996898	Mfsd6
ENSMUSG00000026102	851.465	0.179985	0.261891	0.687254	0.491923	0.922127	Inpp1
ENSMUSG00000041426	535.138	-0.162287	0.175554	-0.924423	0.355266	0.870782	Hibch
ENSMUSG00000043629	163.073	0.351422	0.465749	0.754531	0.45053	0.90955	1700019D03Rik
ENSMUSG00000026098	85.9191	-0.307513	0.407824	-0.754034	0.450829	0.909616	Pms1
ENSMUSG00000026097	210.809	0.0495677	0.415172	0.119391	0.904966	0.989534	Ormdl1
ENSMUSG00000026096	229.271	0.486993	0.293213	1.66089	0.0967362	0.64916	Osgepl1
ENSMUSG00000099913	30.0245	-1.49538	1.03969	-1.43829	0.150353	0.733327	Gm28551
ENSMUSG00000026095	115.266	-0.649601	0.435227	-1.49256	0.135553	0.709713	Asnsd1
ENSMUSG00000096141	92.0984	-0.767657	0.363217	-2.11349	0.0345585	0.452206	Dnah7a
ENSMUSG00000026094	139.486	0.298299	0.443761	0.672206	0.501452	0.924312	Stk17b
ENSMUSG00000042807	375.803	-0.422869	0.261637	-1.61625	0.106041	0.667945	Hecw2
ENSMUSG00000041303	546.908	0.317353	0.209824	1.51247	0.130413	0.704759	Gtf3c3
ENSMUSG00000073678	924.651	0.466458	0.26341	1.77084	0.076587	0.604296	Pgap1
ENSMUSG00000052331	455.515	-0.479109	0.300627	-1.5937	0.111004	0.676862	Ankrd44
ENSMUSG00000025982	12272	-0.0423829	0.219661	-0.192947	0.847	0.983019	Sf3b1
ENSMUSG00000025981	987.871	-0.492343	0.433869	-1.13477	0.25647	0.829015	Coq10b
ENSMUSG00000101122	69.755	-0.527976	0.659219	-0.800912	0.423183	0.904761	Gm17971
ENSMUSG00000025980	2803.06	0.169329	0.237293	0.713585	0.475484	0.91652	Hspd1
ENSMUSG00000073676	1428.81	-0.361147	0.267999	-1.34757	0.177798	0.763759	Hspe1
ENSMUSG00000025979	1103.28	0.208904	0.230384	0.906765	0.364531	0.873934	Mob4
ENSMUSG00000025978	44.1429	0.647401	0.576425	1.12313	0.261381	0.831524	Rftn2
ENSMUSG00000046994	250.115	0.144735	0.256797	0.563617	0.573015	0.938893	Mars2
ENSMUSG00000100215	172.719	-0.279009	0.407563	-0.684579	0.49361	0.92322	Gm8292
ENSMUSG00000038349	130.98	0.500396	0.342189	1.46234	0.143649	0.723058	Plcl1
ENSMUSG00000038331	87.6022	0.0958277	0.465219	0.205984	0.836803	0.982236	Satb2
ENSMUSG00000038323	300.566	0.312044	0.316421	0.986166	0.324052	0.858425	1700066M21Rik
ENSMUSG00000048495	410.124	0.498396	0.384871	1.29497	0.195331	0.781768	Tyw5
ENSMUSG00000025971	223.759	-0.219172	0.225117	-0.97359	0.33026	0.862507	Maip1
ENSMUSG00000038305	158.803	0.232892	0.28989	0.80338	0.421755	0.904317	Spats2l
ENSMUSG00000054770	483.587	0.285963	0.234346	1.22026	0.222365	0.806478	Kctd18
ENSMUSG00000063558	779.004	-0.00897427	0.254425	-0.0352727	0.971862	0.997303	Aox1
ENSMUSG00000064294	210.67	0.464693	0.398104	1.16726	0.243104	0.820379	Aox3
ENSMUSG00000079554	93.2526	1.67504	0.593751	2.82112	0.00478565	0.165817	Aox2
ENSMUSG00000103839	666.991	0.256754	0.467176	0.549587	0.582603	0.940784	Gm37607
ENSMUSG00000051223	1981.48	0.202244	0.20364	0.993143	0.32064	0.857248	Bzw1
ENSMUSG00000026034	8806.68	0.144102	0.2796	0.515384	0.606285	0.948993	Clk1
ENSMUSG00000026035	238.77	0.0965916	0.25967	0.371978	0.709909	0.964463	Ppil3
ENSMUSG00000026036	419.605	-0.259398	0.205872	-1.26	0.207671	0.791969	Nif3l1
ENSMUSG00000026037	416.881	0.21345	0.198871	1.07331	0.283132	0.839476	Orc2
ENSMUSG00000085054	100.518	0.449238	0.435907	1.03058	0.302736	0.847388	Gm15834
ENSMUSG00000038174	786.705	0.192583	0.302137	0.637402	0.523863	0.931099	Fam126b
ENSMUSG00000026032	934.579	-0.483657	0.289968	-1.66797	0.0953222	0.645944	Ndufb3
ENSMUSG00000102059	348.184	0.304323	0.300859	1.01151	0.31177	0.851017	Gm20257
ENSMUSG00000026031	1453.18	0.374767	0.214395	1.74802	0.0804603	0.613685	Cflar
ENSMUSG00000026029	389.055	0.290962	0.295802	0.983638	0.325294	0.859642	Casp8
ENSMUSG00000026028	1092.99	0.489758	0.181168	2.70334	0.00686466	0.209021	Trak2
ENSMUSG00000026027	384.839	-0.10837	0.200474	-0.540568	0.588805	0.943435	Stradb
ENSMUSG00000038079	567.101	-0.0705709	0.161428	-0.437167	0.66199	0.958395	Tmem237
ENSMUSG00000097573	27.6067	-0.91588	0.905657	-1.01129	0.311879	0.851017	G730003C15Rik
ENSMUSG00000079550	27.0349	0.116224	0.826157	0.14068	0.888123	0.988247	Mpp4
ENSMUSG00000026024	304.065	0.582873	0.319394	1.82494	0.0680108	0.57975	Als2
ENSMUSG00000041075	491.544	0.197863	0.272466	0.726194	0.46772	0.914211	Fzd7
ENSMUSG00000047361	275.837	-0.127944	0.28443	-0.449827	0.652835	0.957802	Gm973
ENSMUSG00000026021	1489.09	-0.316073	0.196466	-1.6088	0.107661	0.671694	Sumo1
ENSMUSG00000103821	31.3976	0.211116	0.891645	0.236771	0.812834	0.980929	D430013B06Rik
ENSMUSG00000026020	1331.99	0.090185	0.192556	0.468358	0.639528	0.955734	Nop58
ENSMUSG00000067336	943.785	0.232158	0.237277	0.978427	0.327863	0.860329	Bmpr2
ENSMUSG00000041040	744.56	0.254083	0.209135	1.21492	0.224395	0.806478	Fam117b
ENSMUSG00000026018	170.582	0.442548	0.343925	1.28675	0.19818	0.785648	Ica1l
ENSMUSG00000026019	499.667	-0.0932984	0.173378	-0.538121	0.590493	0.943769	Wdr12
ENSMUSG00000026017	829.105	0.137774	0.268827	0.512499	0.608301	0.949112	Carf
ENSMUSG00000073664	1017.17	0.164402	0.301843	0.54466	0.585987	0.941992	Nbeal1
ENSMUSG00000049439	404.172	0.236528	0.356492	0.663487	0.507018	0.925868	Cyp20a1
ENSMUSG00000026782	985.277	-0.197196	0.198089	-0.99549	0.319498	0.856247	Abi2
ENSMUSG00000026014	198.27	-0.297342	0.339636	-0.875471	0.381318	0.884979	Raph1
ENSMUSG00000101188	28.1088	0.0257119	0.555194	0.0463116	0.963062	0.996898	Eif4a-ps4
ENSMUSG00000052062	203.296	0.0201999	0.31394	0.0643431	0.948697	0.995445	Pard3b
ENSMUSG00000025969	388.599	-0.305985	0.394383	-0.775857	0.437833	0.905821	Nrp2
ENSMUSG00000040865	1582.99	-0.00730523	0.204394	-0.0357409	0.971489	0.99723	Ino80d
ENSMUSG00000084799	217.569	0.505611	0.37838	1.33625	0.181466	0.767529	Ino80dos
ENSMUSG00000101599	709.283	0.105639	0.233227	0.452944	0.650589	0.95705	Gm20342
ENSMUSG00000025968	1546.11	0.138575	0.133804	1.03566	0.300362	0.846881	Ndufs1
ENSMUSG00000025967	4736.89	0.134421	0.240345	0.559283	0.575969	0.940155	Eef1b2
ENSMUSG00000027520	2463.76	0.128929	0.314505	0.409943	0.681848	0.961627	Zdbf2
ENSMUSG00000025964	616.714	-0.309445	0.303967	-1.01802	0.308667	0.84947	Adam23
ENSMUSG00000025963	43.4535	0.0556298	0.668857	0.0831714	0.933715	0.993649	Mdh1b
ENSMUSG00000025962	469.848	0.32409	0.213959	1.51473	0.129841	0.703766	Fastkd2
ENSMUSG00000025959	1060.22	-0.1731	0.219374	-0.789063	0.430075	0.905662	Klf7
ENSMUSG00000025958	1319.49	0.218664	0.163817	1.3348	0.18194	0.767529	Creb1
ENSMUSG00000025956	537.459	0.170785	0.251499	0.679068	0.497095	0.923609	Mettl21a
ENSMUSG00000070871	351.884	0.0952287	0.275162	0.346083	0.729281	0.968342	Ccnyl1
ENSMUSG00000045005	808.054	-0.142829	0.232428	-0.614509	0.538879	0.932084	Fzd5
ENSMUSG00000051344	617.511	0.300903	0.210849	1.4271	0.153551	0.737565	Plekhm3
ENSMUSG00000084416	39.4719	-0.195848	0.579716	-0.337834	0.735488	0.96921	Rpl10a-ps1
ENSMUSG00000025955	35.8761	1.1019	0.923719	1.1929	0.23291	0.813566	Akr1cl
ENSMUSG00000025950	866.121	0.00229142	0.160189	0.0143045	0.988587	0.998524	Idh1
ENSMUSG00000025949	1044.39	0.0264028	0.165524	0.159511	0.873267	0.986941	Pikfyve
ENSMUSG00000015222	4786.11	0.517839	0.171739	3.01526	0.00256758	0.116937	Map2
ENSMUSG00000055567	4415.86	0.368326	0.151209	2.43587	0.0148559	0.308458	Unc80
ENSMUSG00000103375	57.9613	-0.0124506	0.61551	-0.020228	0.983861	0.998071	Gm37181
ENSMUSG00000026005	441.141	-0.0930619	0.330198	-0.281837	0.778068	0.976563	Rpe
ENSMUSG00000026004	1328.44	-0.30262	0.309843	-0.976688	0.328724	0.860871	Kansl1l
ENSMUSG00000102559	23.1091	0.303733	0.96547	0.314596	0.753069	0.972205	Gm37570
ENSMUSG00000102374	21.7334	-0.387448	0.878003	-0.441284	0.659008	0.958395	Gm38387
ENSMUSG00000103756	28.9326	-0.364553	0.812205	-0.448844	0.653545	0.957905	Gm37285
ENSMUSG00000103382	59.5078	0.575448	1.48631	0.387165	0.698634	0.962624	Gm37755
ENSMUSG00000026003	1075.7	-0.129536	0.196423	-0.659476	0.50959	0.926774	Acadl
ENSMUSG00000026000	1633.97	0.373717	0.296013	1.2625	0.206768	0.791447	Lancl1
ENSMUSG00000062209	352.268	1.01767	0.344581	2.95336	0.00314332	0.128384	Erbb4
ENSMUSG00000025997	370.164	0.686396	0.255086	2.69085	0.00712711	0.211407	Ikzf2
ENSMUSG00000053153	60.3667	-1.23472	0.543701	-2.27095	0.0231502	0.383301	Spag16
ENSMUSG00000026196	55.9715	0.284167	0.461752	0.61541	0.538284	0.932084	Bard1
ENSMUSG00000026192	1233.14	0.0704941	0.267255	0.263771	0.791956	0.978373	Atic
ENSMUSG00000026193	159.467	1.20883	0.587694	2.05691	0.0396952	0.479778	Fn1
ENSMUSG00000102123	41.0797	3.35574	1.11425	3.01167	0.00259813	0.117332	Gm4319
ENSMUSG00000039395	135.377	0.539721	0.356512	1.51389	0.130053	0.703992	Mreg
ENSMUSG00000026189	342.049	0.214857	0.206737	1.03927	0.298678	0.845549	Pecr
ENSMUSG00000026188	305.727	-0.259974	0.251613	-1.03323	0.301498	0.847388	Tmem169
ENSMUSG00000026187	785.079	0.306275	0.151896	2.01634	0.0437644	0.501924	Xrcc5
ENSMUSG00000039372	420.994	0.436508	0.262869	1.66055	0.0968029	0.64927	Marchf4
ENSMUSG00000039354	1058.54	0.329077	0.202925	1.62167	0.104874	0.664544	Smarcal1
ENSMUSG00000046330	7541.17	-0.52836	0.239069	-2.21007	0.0271	0.407564	Rpl37a
ENSMUSG00000039323	390.269	-0.291777	0.277463	-1.05159	0.292988	0.843392	Igfbp2
ENSMUSG00000026185	19412.8	-0.324404	0.20352	-1.59396	0.110944	0.676862	Igfbp5
ENSMUSG00000055322	4100.66	-0.350081	0.253948	-1.37855	0.168033	0.752159	Tns1
ENSMUSG00000061815	1284.1	0.482285	0.664558	0.725723	0.468009	0.914349	Rufy4
ENSMUSG00000006304	1559.89	-0.410378	0.318197	-1.2897	0.197156	0.78446	Arpc2
ENSMUSG00000006299	2011.72	-0.162099	0.137595	-1.17809	0.23876	0.816537	Aamp
ENSMUSG00000026179	910.05	-0.357966	0.154347	-2.31923	0.0203824	0.363948	Pnkd
ENSMUSG00000006301	972.14	0.340064	0.184842	1.83975	0.0658045	0.570788	Tmbim1
ENSMUSG00000073650	200.361	-0.0103774	0.520877	-0.019923	0.984105	0.998071	Catip
ENSMUSG00000026177	70.7986	0.209296	0.468396	0.446836	0.654994	0.957905	Slc11a1
ENSMUSG00000026176	1340.29	0.0382351	0.1467	0.260634	0.794375	0.978373	Ctdsp1
ENSMUSG00000033364	624.646	0.103851	0.23165	0.448311	0.653929	0.957905	Usp37
ENSMUSG00000026174	574.274	0.142378	0.157492	0.904034	0.365977	0.875047	Cnot9
ENSMUSG00000026173	313.331	0.00930019	0.23204	0.0400801	0.968029	0.996898	Plcd4
ENSMUSG00000026135	964.875	0.091794	0.204568	0.448722	0.653632	0.957905	Zfp142
ENSMUSG00000026172	314.766	-0.114727	0.227278	-0.504789	0.613707	0.94965	Bcs1l
ENSMUSG00000026171	2201.6	0.0490825	0.328505	0.149411	0.881229	0.988122	Rnf25
ENSMUSG00000033276	824.178	-0.136005	0.271276	-0.501352	0.616123	0.950053	Stk36
ENSMUSG00000033257	2263.67	-0.200782	0.244154	-0.822358	0.410873	0.896165	Ttll4
ENSMUSG00000026170	928.121	-1.09757	0.399317	-2.74862	0.00598469	0.192432	Cyp27a1
ENSMUSG00000026167	141.219	-1.66616	0.878132	-1.89739	0.0577765	0.547245	Wnt10a
ENSMUSG00000090071	1011.8	-0.294443	0.285672	-1.0307	0.30268	0.847388	Cdk5r2
ENSMUSG00000055197	100.582	1.34848	0.581574	2.31867	0.020413	0.363948	Fev
ENSMUSG00000006546	502.806	0.504756	0.301565	1.67379	0.0941724	0.645372	Cryba2
ENSMUSG00000047021	108.381	-0.793497	0.335727	-2.36352	0.0181025	0.342392	Cfap65
ENSMUSG00000006538	154.024	-2.85759	0.626256	-4.56297	5.04342e-06	0.00142251	Ihh
ENSMUSG00000026162	67.15	0.158427	0.419179	0.377947	0.70547	0.963435	Nhej1
ENSMUSG00000026205	38.5088	0.0454485	0.783394	0.0580148	0.953737	0.996492	Slc23a3
ENSMUSG00000033159	1162.9	0.15397	0.264365	0.582415	0.560287	0.936589	Cnppd1
ENSMUSG00000049339	1991.72	0.383987	0.334799	1.14692	0.251415	0.825829	Retreg2
ENSMUSG00000026197	393.311	-0.386199	0.245567	-1.57269	0.115792	0.685507	Zfand2b
ENSMUSG00000033124	412.86	0.298476	0.380326	0.78479	0.432577	0.905662	Atg9a
ENSMUSG00000026199	986.236	-0.118951	0.27424	-0.433747	0.664472	0.959637	Ankzf1
ENSMUSG00000026200	384.294	0.173538	0.284102	0.610829	0.541313	0.933164	Glb1l
ENSMUSG00000026201	993.719	-0.0253142	0.191356	-0.132289	0.894756	0.988504	Stk16
ENSMUSG00000026202	1307.74	-0.332124	0.350314	-0.948075	0.343091	0.867521	Tuba4a
ENSMUSG00000026203	2001.43	-0.046052	0.188036	-0.24491	0.806526	0.979287	Dnajb2
ENSMUSG00000026204	10906.7	-0.194447	0.33192	-0.585824	0.557994	0.936326	Ptprn
ENSMUSG00000033061	5765.06	-0.308243	0.286438	-1.07613	0.281871	0.838511	Resp18
ENSMUSG00000026209	1019.2	-0.113642	0.22038	-0.515663	0.60609	0.948993	Dnpep
ENSMUSG00000026208	49.2915	0.84112	0.587899	1.43072	0.15251	0.735502	Des
ENSMUSG00000026207	1445.82	0.179032	0.335874	0.533033	0.594011	0.944881	Speg
ENSMUSG00000033021	3943.83	0.195873	0.229118	0.854898	0.392608	0.889423	Gmppa
ENSMUSG00000033007	958.646	-0.167334	0.183802	-0.910404	0.36261	0.872722	Asic4
ENSMUSG00000102605	24.7924	0.408773	1.06985	0.382083	0.7024	0.962873	Gm37264
ENSMUSG00000032997	2648.67	-0.00380138	0.157734	-0.0240999	0.980773	0.998071	Chpf
ENSMUSG00000026211	1273.44	-0.0112428	0.245648	-0.0457679	0.963495	0.996898	Obsl1
ENSMUSG00000051703	893.208	0.247885	0.288601	0.858919	0.390385	0.888742	Tmem198
ENSMUSG00000032968	2272.21	0.0949165	0.346629	0.273827	0.784217	0.977548	Inha
ENSMUSG00000026213	1411.04	-0.163508	0.281756	-0.580317	0.561701	0.936966	Stk11ip
ENSMUSG00000006576	2771.33	-0.236981	0.30231	-0.783901	0.433098	0.905662	Slc4a3
ENSMUSG00000026235	153.962	1.13358	0.380429	2.97974	0.00288494	0.121658	Epha4
ENSMUSG00000032908	236.987	0.0214915	0.342858	0.0626835	0.950019	0.995445	Sgpp2
ENSMUSG00000026245	919.192	0.148008	0.185868	0.796305	0.425855	0.905605	Farsb
ENSMUSG00000104018	23.877	0.920648	0.931993	0.987827	0.323237	0.858362	4833412K13Rik
ENSMUSG00000090486	177.807	0.0604782	0.46272	0.130701	0.896012	0.988504	BC035947
ENSMUSG00000012187	23.4737	0.362726	0.592371	0.61233	0.54032	0.932452	Mogat1
ENSMUSG00000032883	1305.86	0.0865929	0.210963	0.410464	0.681466	0.961627	Acsl3
ENSMUSG00000079470	368.181	0.151405	0.429132	0.352817	0.724225	0.96822	Utp14b
ENSMUSG00000050711	30436.3	-0.452389	0.497391	-0.909525	0.363073	0.873037	Scg2
ENSMUSG00000054702	184.524	-0.164148	0.369651	-0.444061	0.656998	0.95797	Ap1s3
ENSMUSG00000073643	1326.6	0.380133	0.312685	1.21571	0.224097	0.806478	Wdfy1
ENSMUSG00000026248	507.999	-0.273065	0.299428	-0.911956	0.361792	0.872567	Mrpl44
ENSMUSG00000026249	1466.13	-1.57451	0.300945	-5.23187	1.67801e-07	8.17497e-05	Serpine2
ENSMUSG00000004364	1539.93	-0.00791489	0.208985	-0.037873	0.969789	0.996898	Cul3
ENSMUSG00000038608	140.776	0.350697	0.446757	0.784982	0.432464	0.905662	Dock10
ENSMUSG00000054976	349.95	-0.310653	0.377282	-0.823398	0.410282	0.895358	Nyap2
ENSMUSG00000055980	130.366	0.58505	0.609505	0.959878	0.337117	0.865372	Irs1
ENSMUSG00000026142	338.693	0.503347	0.336435	1.49612	0.134623	0.708954	Rhbdd1
ENSMUSG00000067158	410.842	-0.835412	0.357863	-2.33445	0.0195723	0.35745	Col4a4
ENSMUSG00000079465	344.953	-1.6084	0.313432	-5.13159	2.87308e-07	0.000128307	Col4a3
ENSMUSG00000026150	1967.61	0.0694004	0.227742	0.304733	0.76057	0.973616	Mff
ENSMUSG00000026159	997.819	0.140105	0.230884	0.606822	0.543969	0.933236	Agfg1
ENSMUSG00000026163	2878.64	1.26011	0.300281	4.19644	2.71145e-05	0.00518952	Sphkap
ENSMUSG00000045658	424.475	-0.460917	0.390192	-1.18126	0.237501	0.814623	Pid1
ENSMUSG00000036766	3650.58	-0.284264	0.25649	-1.10828	0.267739	0.833392	Dner
ENSMUSG00000026219	4547.05	0.229221	0.131102	1.74842	0.0803912	0.613685	Trip12
ENSMUSG00000073633	197.241	-0.193708	0.35255	-0.549447	0.582699	0.940784	Fbxo36
ENSMUSG00000070034	41.9987	0.252357	0.76785	0.328654	0.742417	0.969916	Sp110
ENSMUSG00000070031	36.1099	-0.929562	0.580394	-1.60161	0.109243	0.674979	Sp140
ENSMUSG00000026222	368.505	0.212545	0.294868	0.720814	0.471024	0.915304	Sp100
ENSMUSG00000052760	33.1894	0.595379	0.847449	0.702554	0.482333	0.918229	A630001G21Rik
ENSMUSG00000036707	1707.61	0.138885	0.190624	0.728578	0.46626	0.913857	Cab39
ENSMUSG00000026223	7991.5	0.748986	0.553633	1.35286	0.176101	0.762059	Itm2c
ENSMUSG00000026224	69.4783	0.215082	0.641354	0.335356	0.737356	0.96921	4933407L21Rik
ENSMUSG00000049608	27.6995	0.931395	0.967784	0.9624	0.335849	0.864709	Gpr55
ENSMUSG00000026227	45.0145	1.44928	0.842149	1.72093	0.0852626	0.625065	2810459M11Rik
ENSMUSG00000026229	1050.18	0.459087	0.423988	1.08278	0.278905	0.838239	Psmd1
ENSMUSG00000103272	25.3512	-0.113571	1.10265	-0.102998	0.917964	0.992009	Gm37914
ENSMUSG00000062590	868.346	0.0151022	0.142268	0.106153	0.915461	0.991507	Armc9
ENSMUSG00000079445	133.55	-0.898157	0.468926	-1.91535	0.0554479	0.536686	B3gnt7
ENSMUSG00000026234	5471.51	0.170394	0.198241	0.85953	0.390048	0.888718	Ncl
ENSMUSG00000073627	76.8808	0.582042	0.458803	1.26861	0.20458	0.789497	C130036L24Rik
ENSMUSG00000026238	9425.27	-0.139386	0.149728	-0.930926	0.351892	0.868494	Ptma
ENSMUSG00000026239	1181.23	-0.131612	0.204019	-0.6451	0.518863	0.929937	Pde6d
ENSMUSG00000026240	285.443	0.0710148	0.196839	0.360775	0.718267	0.966962	Cops7b
ENSMUSG00000026241	54.4063	-0.269723	0.519866	-0.518831	0.603878	0.947978	Nppc
ENSMUSG00000053333	420.702	0.335945	0.197908	1.69749	0.089605	0.640813	Dis3l2
ENSMUSG00000102649	27.1199	0.792441	1.08975	0.727178	0.467117	0.913857	Gm38021
ENSMUSG00000084106	60.2663	0.0436024	0.376248	0.115887	0.907742	0.989778	Gm6136
ENSMUSG00000103984	39.0603	1.043	0.712085	1.46471	0.143	0.722052	Gm37447
ENSMUSG00000101940	42.0491	-4.89965	0.773393	-6.33526	2.36936e-10	2.53947e-07	Akp-ps1
ENSMUSG00000099839	478.659	0.253671	0.394702	0.642689	0.520426	0.93065	Gm29374
ENSMUSG00000026247	4470.99	0.707804	0.260057	2.72173	0.00649419	0.201558	Ecel1
ENSMUSG00000026254	700.391	0.0671679	0.233593	0.287543	0.773697	0.976391	Eif4e2
ENSMUSG00000048000	1591.58	0.36691	0.192846	1.90261	0.057092	0.545376	Gigyf2
ENSMUSG00000026259	191.706	0.548709	0.322742	1.70015	0.0891033	0.63923	Ngef
ENSMUSG00000026288	156.848	0.397852	0.409953	0.970481	0.331807	0.8636	Inpp5d
ENSMUSG00000026289	1039.03	-0.234692	0.207475	-1.13118	0.257978	0.829798	Atg16l1
ENSMUSG00000056055	63.755	-0.940148	0.538904	-1.74456	0.0810623	0.614018	Sag
ENSMUSG00000070738	1255.62	0.0758193	0.162625	0.466222	0.641057	0.955734	Dgkd
ENSMUSG00000005501	1032.14	0.0966112	0.196768	0.49099	0.623433	0.951792	Usp40
ENSMUSG00000081984	47.3117	-1.23773	0.567209	-2.18215	0.0290986	0.417695	Dnajb3
ENSMUSG00000079429	406.432	-0.0689663	0.397223	-0.173621	0.862163	0.984516	Mroh2a
ENSMUSG00000044783	6924.88	-0.190136	0.275296	-0.69066	0.489779	0.920918	Hjurp
ENSMUSG00000049866	824.308	0.124782	0.339519	0.367526	0.713227	0.965199	Arl4c
ENSMUSG00000036206	322.944	0.712125	0.331755	2.14654	0.03183	0.435516	Sh3bp4
ENSMUSG00000055013	1875.8	0.0272297	0.237524	0.11464	0.908731	0.989778	Agap1
ENSMUSG00000044337	143.695	0.0310956	0.443552	0.0701059	0.944109	0.995163	Ackr3
ENSMUSG00000034432	1268.13	-0.080482	0.149418	-0.538637	0.590138	0.943769	Cops8
ENSMUSG00000048126	135.035	0.35323	0.384935	0.917635	0.35881	0.870782	Col6a3
ENSMUSG00000026303	69.1603	0.268209	0.747247	0.358929	0.719648	0.967258	Mlph
ENSMUSG00000026304	81.769	-0.0600389	0.543598	-0.110447	0.912055	0.990298	Rab17
ENSMUSG00000026305	568.581	0.199682	0.269396	0.741222	0.458559	0.91109	Lrrfip1
ENSMUSG00000034353	259.229	-1.87553	0.366327	-5.11982	3.0582e-07	0.000132883	Ramp1
ENSMUSG00000034343	547.758	-0.0910283	0.21114	-0.431129	0.666375	0.959813	Ube2f
ENSMUSG00000026307	419.367	-0.273752	0.267441	-1.0236	0.306026	0.84798	Scly
ENSMUSG00000049515	114.94	-0.59325	0.576656	-1.02878	0.303585	0.847388	Espnl
ENSMUSG00000026308	42.7891	-0.554096	0.634109	-0.873818	0.382217	0.886071	Klhl30
ENSMUSG00000047443	77.5246	-0.778239	0.495506	-1.5706	0.116277	0.685507	Erfe
ENSMUSG00000026309	1606.17	-0.136595	0.18377	-0.743292	0.457305	0.910845	Ilkap
ENSMUSG00000067071	1061	-0.179204	0.236414	-0.75801	0.448445	0.909261	Hes6
ENSMUSG00000055866	1256.21	-0.623281	0.554755	-1.12352	0.261215	0.831265	Per2
ENSMUSG00000034292	397.422	-0.218098	0.247592	-0.880879	0.378383	0.882831	Traf3ip1
ENSMUSG00000026311	683.26	0.397183	0.396663	1.00131	0.316677	0.854991	Asb1
ENSMUSG00000101705	30.5862	0.456806	0.921776	0.495572	0.620197	0.951131	Gm28380
ENSMUSG00000026313	823.272	-0.133514	0.184162	-0.724978	0.468465	0.914378	Hdac4
ENSMUSG00000026260	1384.8	0.0185648	0.170144	0.109112	0.913113	0.990762	Ndufa10
ENSMUSG00000073616	697.851	-0.377372	0.261647	-1.44229	0.14922	0.731182	Cops9
ENSMUSG00000034220	201.237	-0.344723	0.595237	-0.579135	0.562498	0.936966	Gpc1
ENSMUSG00000047067	620.636	-0.237065	0.192124	-1.23391	0.217235	0.802194	Dusp28
ENSMUSG00000097251	64.4602	-0.418212	0.337583	-1.23884	0.215405	0.801529	5033417F24Rik
ENSMUSG00000026269	1798.88	-0.0444706	0.237286	-0.187414	0.851336	0.983642	Rnpepl1
ENSMUSG00000026270	784.702	-0.414816	0.155933	-2.66023	0.00780884	0.223051	Capn10
ENSMUSG00000026271	24.3596	0.189375	0.673588	0.281143	0.778601	0.976714	Gpr35
ENSMUSG00000014602	6568.82	0.184977	0.18131	1.02022	0.307622	0.848745	Kif1a
ENSMUSG00000084989	64.3203	-0.00647568	0.657857	-0.00984361	0.992146	0.999299	Crocc2
ENSMUSG00000047793	1986.46	0.0771289	0.283522	0.272039	0.785592	0.97767	Sned1
ENSMUSG00000026273	253.546	0.0175609	0.341808	0.0513765	0.959026	0.996898	Mterf4
ENSMUSG00000026274	145.722	0.384	0.354353	1.08367	0.278513	0.838239	Pask
ENSMUSG00000026275	622.73	0.177913	0.214872	0.827997	0.407672	0.894764	Ppp1r7
ENSMUSG00000034107	465.127	-0.00615237	0.358787	-0.0171477	0.986319	0.998071	Ano7
ENSMUSG00000034088	8290.18	0.215275	0.164342	1.30992	0.190222	0.7758	Hdlbp
ENSMUSG00000026276	145.528	-0.392168	0.377298	-1.03941	0.298613	0.845549	Septin2
ENSMUSG00000034066	135.272	0.515955	0.466603	1.10577	0.268827	0.834139	Farp2
ENSMUSG00000026277	3382.42	-0.0609426	0.208082	-0.292878	0.769616	0.975422	Stk25
ENSMUSG00000026278	45.689	-0.250472	0.752435	-0.332882	0.739223	0.96921	Bok
ENSMUSG00000026279	266.508	-0.0372539	0.234072	-0.159156	0.873546	0.986956	Thap4
ENSMUSG00000026280	1054.91	0.267639	0.222108	1.20499	0.228206	0.80913	Atg4b
ENSMUSG00000026281	1007.41	-0.235181	0.159015	-1.47899	0.139143	0.715592	Dtymk
ENSMUSG00000026283	644.177	-0.0476368	0.174118	-0.273589	0.784401	0.977548	Ing5
ENSMUSG00000073609	814.115	0.282548	0.298775	0.945686	0.344309	0.867521	D2hgdh
ENSMUSG00000051185	940.985	-0.151334	0.272044	-0.556287	0.578015	0.940619	Fam174a
ENSMUSG00000081051	40.4346	-0.575822	0.603378	-0.954331	0.339916	0.86702	Gm15427
ENSMUSG00000040710	62.6602	1.34717	0.46696	2.88498	0.00391443	0.148776	St8sia4
ENSMUSG00000097814	45.1777	0.762022	0.464418	1.64081	0.100836	0.657666	Panct2
ENSMUSG00000044768	323.826	-0.43801	0.250948	-1.74542	0.0809114	0.614018	Macir
ENSMUSG00000040648	646.07	0.241575	0.171475	1.40881	0.158892	0.743021	Ppip5k2
ENSMUSG00000026333	270.946	0.0957944	0.297746	0.321733	0.747655	0.970766	Gin1
ENSMUSG00000026335	7890.26	-0.0601242	0.286678	-0.209727	0.833881	0.982236	Pam
ENSMUSG00000089706	509.175	-0.0235278	0.621823	-0.0378368	0.969818	0.996898	B230216N24Rik
ENSMUSG00000100009	714.192	0.237265	0.30408	0.780271	0.435231	0.905662	Gm7967
ENSMUSG00000067028	29.991	1.29886	1.35683	0.957275	0.338428	0.866819	Cntnap5b
ENSMUSG00000100349	52.929	1.48728	0.693577	2.14436	0.0320037	0.43653	Gm28188
ENSMUSG00000099375	47.846	-0.230979	0.908259	-0.254309	0.799257	0.978648	Gm28187
ENSMUSG00000050840	22.8674	-0.526273	1.06895	-0.492325	0.62249	0.951761	Cdh20
ENSMUSG00000047496	40.7626	-0.57319	0.925469	-0.619351	0.535685	0.932084	Rnf152
ENSMUSG00000056536	599.511	-0.111212	0.156509	-0.710579	0.477345	0.916667	Pign
ENSMUSG00000026319	1744.19	0.216558	0.188639	1.148	0.250968	0.825648	Relch
ENSMUSG00000026321	26.6567	-1.26691	1.02742	-1.2331	0.217538	0.802516	Tnfrsf11a
ENSMUSG00000099843	93.9327	-0.299173	0.478501	-0.62523	0.53182	0.931099	Gm7160
ENSMUSG00000038866	872.354	-0.0140736	0.226679	-0.0620862	0.950494	0.995511	Zcchc2
ENSMUSG00000044340	527.255	0.292843	0.349463	0.837979	0.402043	0.891168	Phlpp1
ENSMUSG00000057329	313.139	-0.102976	0.274001	-0.375822	0.707049	0.963545	Bcl2
ENSMUSG00000009905	494.321	0.139125	0.188199	0.739246	0.459758	0.91109	Kdsr
ENSMUSG00000009907	1340.27	0.469712	0.215597	2.17866	0.0293571	0.419905	Vps4b
ENSMUSG00000073601	78.1497	0.767643	0.668515	1.14828	0.250852	0.825648	Serpinb3c
ENSMUSG00000026327	37.6803	-0.866392	0.787644	-1.09998	0.271341	0.834938	Serpinb11
ENSMUSG00000026315	144.465	1.4142	0.372804	3.79343	0.000148582	0.0169416	Serpinb8
ENSMUSG00000026312	515.254	0.33385	0.361894	0.922508	0.356264	0.870782	Cdh7
ENSMUSG00000047216	219.547	1.00719	0.428274	2.35174	0.0186858	0.349316	Cdh19
ENSMUSG00000038702	400.206	-0.0457892	0.279112	-0.164053	0.86969	0.986203	Dsel
ENSMUSG00000070695	56.0615	1.43276	0.556484	2.57466	0.0100339	0.258144	Cntnap5a
ENSMUSG00000026374	1857.62	-0.118106	0.198872	-0.593878	0.552594	0.935214	Tsn
ENSMUSG00000026377	507.102	0.256647	0.260168	0.986467	0.323904	0.858362	Nifk
ENSMUSG00000064302	2013.69	-0.0527513	0.180048	-0.292985	0.769534	0.975422	Clasp1
ENSMUSG00000026380	195.66	-0.0937204	0.365538	-0.25639	0.79765	0.978373	Tfcp2l1
ENSMUSG00000048402	328.695	-1.21519	0.380055	-3.19741	0.00138668	0.0816618	Gli2
ENSMUSG00000037035	623.193	-0.783733	0.256099	-3.06028	0.00221131	0.10728	Inhbb
ENSMUSG00000004451	467.37	-0.265935	0.1581	-1.68207	0.0925544	0.643075	Ralb
ENSMUSG00000098447	29.0458	0.180353	0.676294	0.266678	0.789717	0.978373	Gm27184
ENSMUSG00000098923	385.79	0.281076	0.276449	1.01674	0.309278	0.84947	Tmem185b
ENSMUSG00000026383	850.95	0.382064	0.260782	1.46507	0.142901	0.722052	Epb41l5
ENSMUSG00000026384	1038.12	0.352903	0.335351	1.05234	0.292644	0.843392	Ptpn4
ENSMUSG00000036975	200.632	-0.107447	0.297925	-0.36065	0.718361	0.966962	Tmem177
ENSMUSG00000026387	47.0933	0.472463	0.810907	0.582636	0.560138	0.936589	Sctr
ENSMUSG00000050777	99.0807	-1.55986	0.645536	-2.41638	0.0156757	0.314237	Tmem37
ENSMUSG00000026385	931.651	-0.256363	0.309542	-0.828199	0.407558	0.894764	Dbi
ENSMUSG00000026388	64.0615	-1.44038	0.670445	-2.1484	0.031682	0.43423	3110009E18Rik
ENSMUSG00000026389	593.79	-0.11719	0.315813	-0.371073	0.710583	0.964611	Steap3
ENSMUSG00000036907	363.064	0.678784	0.416076	1.63139	0.102807	0.661023	C1ql2
ENSMUSG00000003721	911.026	0.0715542	0.224134	0.319247	0.749539	0.971554	Insig2
ENSMUSG00000104253	63.7231	0.414307	0.586202	0.706766	0.479712	0.917823	Gm37174
ENSMUSG00000026339	618.838	0.22221	0.214697	1.03499	0.300672	0.847169	Ccdc93
ENSMUSG00000050534	22.1877	1.82151	0.981369	1.85609	0.0634402	0.56337	Htr5b
ENSMUSG00000001674	643.62	0.0722715	0.232522	0.310816	0.755941	0.972491	Ddx18
ENSMUSG00000036815	227.071	-0.266583	0.455925	-0.584708	0.558744	0.936556	Dpp10
ENSMUSG00000026341	2242.2	0.037718	0.156025	0.241744	0.808978	0.979821	Actr3
ENSMUSG00000026342	810.152	0.0211304	0.259143	0.0815394	0.935013	0.993668	Slc35f5
ENSMUSG00000026344	37.9225	0.120497	0.755894	0.15941	0.873346	0.986941	Lypd1
ENSMUSG00000049690	72.8271	-0.463442	0.561581	-0.825245	0.409233	0.895175	Nckap5
ENSMUSG00000036155	1338.94	0.492651	0.411331	1.1977	0.231034	0.811533	Mgat5
ENSMUSG00000026347	262.864	0.195463	0.425804	0.459046	0.646201	0.955734	Tmem163
ENSMUSG00000026349	3591.37	0.0115006	0.23484	0.048972	0.960942	0.996898	Ccnt2
ENSMUSG00000051590	132.701	0.247047	0.50819	0.486131	0.626874	0.952313	Map3k19
ENSMUSG00000036104	2281.62	0.034122	0.135209	0.252365	0.800759	0.978848	Rab3gap1
ENSMUSG00000036086	379.97	0.775747	0.29229	2.65404	0.00795354	0.225519	Zranb3
ENSMUSG00000099760	37.8886	1.25085	0.684191	1.82822	0.0675167	0.57799	Gm28800
ENSMUSG00000104164	24.1523	1.0821	1.10379	0.980352	0.326912	0.859976	Gm38248
ENSMUSG00000058603	22.8609	-0.502907	0.764371	-0.657936	0.510579	0.926805	Rpl28-ps1
ENSMUSG00000056211	3033.85	-0.325011	0.223457	-1.45447	0.145816	0.72547	R3hdm1
ENSMUSG00000026353	2827.46	-0.0970904	0.1416	-0.685669	0.492922	0.92255	Ubxn4
ENSMUSG00000026355	327.733	0.198564	0.31724	0.62591	0.531374	0.931099	Mcm6
ENSMUSG00000026356	1168.09	0.230176	0.214701	1.07208	0.283685	0.839476	Dars
ENSMUSG00000045382	305.369	-0.0680788	0.293959	-0.231592	0.816855	0.981935	Cxcr4
ENSMUSG00000042581	274.342	0.691543	0.276882	2.49761	0.0125034	0.285381	Thsd7b
ENSMUSG00000086825	35.0455	-0.361934	0.634769	-0.570181	0.568555	0.937202	Gm15675
ENSMUSG00000026399	143.555	0.629269	0.433891	1.45029	0.146977	0.728405	Cd55
ENSMUSG00000026409	858.072	-0.00445084	0.219278	-0.0202977	0.983806	0.998071	Pfkfb2
ENSMUSG00000046404	405.292	-0.0356047	0.213928	-0.166433	0.867816	0.985964	Yod1
ENSMUSG00000042510	76.3299	-0.27894	0.483128	-0.577363	0.563694	0.937008	AA986860
ENSMUSG00000016528	1085.33	-0.0142465	0.172268	-0.0826999	0.93409	0.993649	Mapkapk2
ENSMUSG00000016526	136.319	0.165629	0.365857	0.452714	0.650755	0.957199	Dyrk3
ENSMUSG00000026427	811.597	-0.216884	0.178841	-1.21272	0.225237	0.806478	Eif2d
ENSMUSG00000026430	177.861	-0.206332	0.315003	-0.655015	0.512458	0.926983	Rassf5
ENSMUSG00000042349	278.75	0.171824	0.355979	0.482681	0.629323	0.95316	Ikbke
ENSMUSG00000026425	945.152	-0.111343	0.235487	-0.472819	0.636343	0.954889	Srgap2
ENSMUSG00000055184	34.0672	-0.137881	0.664365	-0.207538	0.835589	0.982236	Fam72a
ENSMUSG00000026432	48.7362	-0.987651	0.744323	-1.32691	0.184538	0.7698	Avpr1b
ENSMUSG00000052688	57.0441	0.569959	0.423866	1.34467	0.178732	0.763759	Rab7b
ENSMUSG00000042251	70.29	1.77127	0.740851	2.39086	0.0168089	0.327266	Pm20d1
ENSMUSG00000013275	728.965	0.375369	0.298956	1.2556	0.209261	0.795218	Slc41a1
ENSMUSG00000026433	90.1579	-0.895192	0.556398	-1.60891	0.107637	0.671694	Rab29
ENSMUSG00000026434	1640.92	0.129585	0.210741	0.614899	0.538622	0.932084	Nucks1
ENSMUSG00000026435	94.5747	-1.08516	0.642129	-1.68994	0.0910391	0.643075	Slc45a3
ENSMUSG00000026436	1129.2	-0.160931	0.211512	-0.760859	0.446741	0.909261	Elk4
ENSMUSG00000059149	329.33	0.347877	0.547248	0.635685	0.524982	0.931099	Mfsd4a
ENSMUSG00000026437	98.7042	0.135539	0.354774	0.382043	0.70243	0.962873	Cdk18
ENSMUSG00000118219	42.8142	-1.64743	0.71473	-2.30496	0.0211686	0.36805	Gm29695
ENSMUSG00000009772	270.116	-0.311863	0.26862	-1.16099	0.245648	0.82135	Nuak2
ENSMUSG00000042066	989.588	0.0263505	0.243145	0.108374	0.913699	0.99093	Tmcc2
ENSMUSG00000042046	1065.88	0.482035	0.31466	1.53192	0.125541	0.695684	Dstyk
ENSMUSG00000097760	24.9854	-1.07658	0.958155	-1.1236	0.261182	0.831265	6030442K20Rik
ENSMUSG00000026439	1103.74	0.0867217	0.160529	0.540223	0.589043	0.943445	Rbbp5
ENSMUSG00000048174	264.961	-0.0271329	0.311701	-0.0870477	0.930634	0.993495	Tmem81
ENSMUSG00000026442	4858.26	-0.0724678	0.153205	-0.473012	0.636204	0.954889	Nfasc
ENSMUSG00000026443	930.414	0.544902	0.225289	2.41868	0.0155771	0.314237	Lrrn2
ENSMUSG00000054387	8344.89	-0.0173007	0.267771	-0.06461	0.948485	0.995445	Mdm4
ENSMUSG00000026447	175.9	-0.307411	0.334239	-0.919734	0.357712	0.870782	Pik3c2b
ENSMUSG00000046062	1050.33	-0.195088	0.216144	-0.902583	0.366747	0.875716	Ppp1r15b
ENSMUSG00000041757	3776.62	0.202653	0.262728	0.771341	0.440505	0.907357	Plekha6
ENSMUSG00000101693	53.866	-0.20812	0.538102	-0.386767	0.698928	0.962624	Gm19461
ENSMUSG00000070644	304.378	0.780974	0.415367	1.8802	0.0600807	0.55417	Etnk2
ENSMUSG00000070643	917.547	-0.715108	0.235618	-3.03503	0.00240512	0.111755	Sox13
ENSMUSG00000090553	614.382	-0.271887	0.240108	-1.13235	0.257487	0.829798	Snrpe
ENSMUSG00000102976	347.408	-0.223526	0.333461	-0.670322	0.502653	0.925292	Zc3h11a
ENSMUSG00000094410	842.225	0.694511	0.814764	0.852407	0.393988	0.889423	Zbed6
ENSMUSG00000051998	64.8116	-0.994323	0.776669	-1.28024	0.200461	0.786465	Lax1
ENSMUSG00000026463	1937.41	-0.299289	0.150064	-1.99441	0.0461071	0.506357	Atp2b4
ENSMUSG00000041577	982.478	0.633689	0.364318	1.73938	0.0819673	0.615814	Prelp
ENSMUSG00000041559	57.167	0.60032	0.633149	0.948149	0.343053	0.867521	Fmod
ENSMUSG00000020423	3953.93	0.337856	0.841998	0.401256	0.688232	0.961627	Btg2
ENSMUSG00000064246	50.6552	-0.291663	0.613643	-0.475298	0.634574	0.954129	Chil1
ENSMUSG00000042429	117.569	0.696001	0.476132	1.46178	0.143801	0.723369	Adora1
ENSMUSG00000026458	125.254	0.976206	0.552824	1.76585	0.0774205	0.605099	Ppfia4
ENSMUSG00000042305	1083.9	-0.16415	0.178577	-0.919212	0.357985	0.870782	Tmem183a
ENSMUSG00000026456	577.782	0.134061	0.238055	0.563154	0.57333	0.938893	Cyb5r1
ENSMUSG00000026457	1382.4	0.305315	0.147612	2.06837	0.0386055	0.475492	Adipor1
ENSMUSG00000026455	655.828	-0.056964	0.251017	-0.226933	0.820476	0.982236	Klhl12
ENSMUSG00000042229	498.687	-0.000811609	0.245404	-0.00330723	0.997361	0.999787	Rabif
ENSMUSG00000042207	2052.77	0.0299293	0.192439	0.155527	0.876406	0.987162	Kdm5b
ENSMUSG00000073557	908.299	-0.0116735	0.200911	-0.0581027	0.953667	0.996492	Ppp1r12b
ENSMUSG00000103976	21.5049	0.156776	0.778857	0.20129	0.840472	0.98273	Gm37677
ENSMUSG00000026429	58.5376	-0.675526	0.550204	-1.22777	0.219532	0.805745	Ube2t
ENSMUSG00000042793	357.373	0.337923	0.29002	1.16517	0.24395	0.820379	Lgr6
ENSMUSG00000026426	1252.76	-0.223164	0.181447	-1.22991	0.218729	0.804296	Arl8a
ENSMUSG00000085311	22.5885	0.516581	0.805992	0.640926	0.521571	0.931099	Gm15445
ENSMUSG00000026424	25.6727	2.47346	1.17874	2.09839	0.0358707	0.460279	Gpr37l1
ENSMUSG00000079139	198.329	-0.174844	0.340466	-0.513543	0.607571	0.949064	Gm4204
ENSMUSG00000097680	48.9168	-0.125848	0.510905	-0.246323	0.805432	0.979287	Gm26642
ENSMUSG00000003051	254.928	0.402699	0.278829	1.44425	0.148669	0.73084	Elf3
ENSMUSG00000041926	640.524	0.311872	0.20226	1.54193	0.12309	0.692897	Rnpep
ENSMUSG00000062580	649.355	0.0672207	0.236398	0.284354	0.776139	0.976391	Timm17a
ENSMUSG00000041889	223.131	0.267354	0.348916	0.766243	0.443532	0.908017	Shisa4
ENSMUSG00000041879	1691.44	0.0664862	0.119531	0.556227	0.578056	0.940619	Ipo9
ENSMUSG00000009418	2643.73	0.125175	0.234403	0.534016	0.59333	0.944881	Nav1
ENSMUSG00000054412	131.087	-0.0620308	0.479213	-0.129443	0.897007	0.988504	Gm4793
ENSMUSG00000026421	935.606	1.03231	0.518202	1.99209	0.0463607	0.507035	Csrp1
ENSMUSG00000041801	110.804	0.0943396	0.398747	0.23659	0.812975	0.980969	Phlda3
ENSMUSG00000041782	49.6265	0.174038	0.715886	0.243109	0.807921	0.979438	Lad1
ENSMUSG00000026411	651.831	0.0813792	0.217568	0.37404	0.708374	0.963905	Tmem9
ENSMUSG00000041642	906.126	1.1074	0.352841	3.13852	0.00169805	0.0925406	Kif21b
ENSMUSG00000041605	74.6504	-0.0104192	0.59823	-0.0174167	0.986104	0.998071	Inava
ENSMUSG00000041570	1386.02	0.121531	0.19013	0.6392	0.522693	0.931099	Camsap2
ENSMUSG00000097403	108.906	-0.244964	0.399239	-0.613577	0.539495	0.932452	9230116N13Rik
ENSMUSG00000026404	149.269	0.258516	0.370462	0.69782	0.485289	0.919728	Ddx59
ENSMUSG00000041483	604.757	0.457271	0.266269	1.71732	0.0859199	0.626455	Zfp281
ENSMUSG00000097113	23.5552	-0.621406	0.866483	-0.717159	0.473276	0.916177	Gm19705
ENSMUSG00000104145	33.1115	1.80662	1.17331	1.53976	0.123618	0.693583	D130019J16Rik
ENSMUSG00000098206	41.5021	0.735049	0.779863	0.942536	0.345918	0.867521	Mir181a-1hg
ENSMUSG00000026395	227.424	0.296483	0.267386	1.10882	0.267508	0.833392	Ptprc
ENSMUSG00000026393	1802.08	-0.382178	0.254662	-1.50073	0.133426	0.707952	Nek7
ENSMUSG00000079283	330.972	-0.456809	0.214073	-2.1339	0.0328512	0.442069	2310009B15Rik
ENSMUSG00000056268	820.813	0.21126	0.231853	0.911182	0.3622	0.872722	Dennd1b
ENSMUSG00000063681	354.434	0.938994	0.427763	2.19513	0.0281544	0.413077	Crb1
ENSMUSG00000033964	598.699	0.395348	0.357082	1.10716	0.268223	0.833552	Zbtb41
ENSMUSG00000033952	30.3432	1.02045	0.792821	1.28711	0.198056	0.785648	Aspm
ENSMUSG00000026365	972.21	0.294466	0.349848	0.841696	0.399958	0.891079	Cfh
ENSMUSG00000052726	43.0188	-0.00347249	0.628778	-0.0055226	0.995594	0.999656	Kcnt2
ENSMUSG00000026361	1129.76	0.19392	0.263285	0.736538	0.461403	0.911693	Cdc73
ENSMUSG00000033849	249.229	0.389784	0.392939	0.991971	0.321212	0.857248	B3galt2
ENSMUSG00000018196	776.545	-0.0627611	0.228749	-0.274367	0.783802	0.977548	Glrx2
ENSMUSG00000018199	908.594	0.289479	0.266011	1.08822	0.276496	0.837083	Ro60
ENSMUSG00000018189	386.66	-0.403004	0.254054	-1.58629	0.112673	0.680773	Uchl5
ENSMUSG00000100455	104.383	0.125313	0.378871	0.330754	0.74083	0.969464	Gm29170
ENSMUSG00000026360	1994.77	-0.0338455	0.251103	-0.134787	0.89278	0.988504	Rgs2
ENSMUSG00000056220	44.6858	0.965423	0.612417	1.57641	0.11493	0.684918	Pla2g4a
ENSMUSG00000006010	2175.81	0.245259	0.311976	0.786147	0.431781	0.905662	Odr4
ENSMUSG00000006005	2106.58	0.29866	0.279948	1.06684	0.286044	0.8402	Tpr
ENSMUSG00000006014	23.8234	-1.09276	0.778732	-1.40325	0.160541	0.7451	Prg4
ENSMUSG00000066842	1322.4	1.12945	0.302445	3.73441	0.000188158	0.0193911	Hmcn1
ENSMUSG00000100954	42.2037	-0.212794	0.587585	-0.362151	0.71724	0.966236	Gm10138
ENSMUSG00000023150	5070.36	-0.0730685	0.149442	-0.488941	0.624884	0.951792	Ivns1abp
ENSMUSG00000052748	564.98	-0.0998725	0.248725	-0.401538	0.688024	0.961627	Swt1
ENSMUSG00000053286	1179.47	-0.00915822	0.201739	-0.0453963	0.963791	0.996898	Trmt1l
ENSMUSG00000103928	191.582	-0.56932	0.895476	-0.635774	0.524924	0.931099	Gm37893
ENSMUSG00000026484	693.914	-0.0769734	0.218111	-0.35291	0.724156	0.96822	Rnf2
ENSMUSG00000026483	543.586	-0.0247975	0.386311	-0.0641906	0.948818	0.995445	Niban1
ENSMUSG00000100594	173.891	0.0896665	0.364008	0.246331	0.805426	0.979287	2810414N06Rik
ENSMUSG00000043019	1612.71	0.138275	0.197799	0.699066	0.484511	0.919329	Edem3
ENSMUSG00000032666	810.947	-0.386493	0.249574	-1.54861	0.121475	0.690308	1700025G04Rik
ENSMUSG00000014980	502.344	-0.196181	0.220799	-0.888505	0.374269	0.881627	Tsen15
ENSMUSG00000032649	108.406	0.845645	0.390392	2.16614	0.0303002	0.427312	Colgalt2
ENSMUSG00000026482	365.484	0.0508916	0.263552	0.193099	0.846882	0.983019	Rgl1
ENSMUSG00000008475	1953.06	-0.207163	0.151805	-1.36467	0.172357	0.757929	Arpc5
ENSMUSG00000026480	82.2795	-0.434276	0.488493	-0.889012	0.373997	0.881627	Ncf2
ENSMUSG00000042772	2560.65	0.0418753	0.167802	0.249551	0.802934	0.978983	Smg7
ENSMUSG00000042751	860.226	-0.783873	0.200759	-3.90455	9.44006e-05	0.012583	Nmnat2
ENSMUSG00000026479	793.832	0.59565	0.244683	2.43437	0.0149177	0.308458	Lamc2
ENSMUSG00000026478	1805.04	0.150309	0.22748	0.660755	0.508769	0.926443	Lamc1
ENSMUSG00000042708	75.4294	0.110141	0.536634	0.205243	0.837382	0.982236	Shcbp1l
ENSMUSG00000042699	2533.67	0.458217	0.256978	1.7831	0.0745708	0.600939	Dhx9
ENSMUSG00000042684	30.608	0.398892	0.971493	0.410597	0.681368	0.961627	Npl
ENSMUSG00000042671	361.943	0.135865	0.516321	0.263141	0.792442	0.978373	Rgs8
ENSMUSG00000100334	39.0988	-1.26291	1.21432	-1.04001	0.298337	0.845549	C230024C17Rik
ENSMUSG00000026475	589.91	0.159596	0.327021	0.488029	0.625529	0.951792	Rgs16
ENSMUSG00000066800	1083.96	0.617761	0.391186	1.5792	0.11429	0.684918	Rnasel
ENSMUSG00000100183	63.797	0.161166	0.831148	0.193908	0.846248	0.982948	Gm28512
ENSMUSG00000045968	29.7253	-0.446136	0.663675	-0.672222	0.501443	0.924312	Teddm2
ENSMUSG00000026473	4669.73	-0.309257	0.251241	-1.23092	0.218353	0.803825	Glul
ENSMUSG00000004110	382.208	0.37441	0.387541	0.966116	0.333986	0.863788	Cacna1e
ENSMUSG00000096950	58.0506	-0.117235	0.615419	-0.190496	0.848921	0.98325	Gm9530
ENSMUSG00000056708	476.716	0.15421	0.314052	0.491033	0.623403	0.951792	Ier5
ENSMUSG00000026471	510.422	-0.081192	0.285707	-0.28418	0.776273	0.976391	Mr1
ENSMUSG00000026470	1288.65	-0.146076	0.173224	-0.843282	0.399071	0.891079	Stx6
ENSMUSG00000033722	823.468	0.662395	0.194039	3.41371	0.000640837	0.0497716	BC034090
ENSMUSG00000026469	1388.91	0.530536	0.216272	2.4531	0.0141633	0.302394	Xpr1
ENSMUSG00000073535	22.3061	-0.0188841	0.599431	-0.0315034	0.974868	0.998023	Gm5532
ENSMUSG00000033701	693.482	-0.191912	0.155478	-1.23433	0.217078	0.802121	Acbd6
ENSMUSG00000026468	37.1313	-3.02379	0.862606	-3.50541	0.000455902	0.0378398	Lhx4
ENSMUSG00000033684	1073.24	0.518162	0.232092	2.23257	0.0255771	0.394251	Qsox1
ENSMUSG00000033671	1543.97	0.186212	0.150456	1.23765	0.215845	0.801529	Cep350
ENSMUSG00000026466	1372.08	0.119735	0.19544	0.612645	0.540111	0.932452	Tor1aip1
ENSMUSG00000102964	36.5345	-0.666282	0.868499	-0.767165	0.442983	0.907831	9430034N14Rik
ENSMUSG00000050565	2527.71	0.0455661	0.131686	0.34602	0.729328	0.968342	Tor1aip2
ENSMUSG00000060985	56.1369	0.321559	0.768532	0.418407	0.67565	0.960799	Tdrd5
ENSMUSG00000078193	70.5962	-0.602742	0.513998	-1.17265	0.240935	0.818404	Gm2000
ENSMUSG00000026600	1285.41	0.188813	0.240008	0.786693	0.431462	0.905662	Soat1
ENSMUSG00000026596	611.891	0.500477	0.259568	1.92812	0.0538405	0.533003	Abl2
ENSMUSG00000104293	41.6456	-0.787321	0.660156	-1.19263	0.233015	0.813681	Gm38043
ENSMUSG00000060519	1149.31	-0.161407	0.1936	-0.833715	0.404442	0.893187	Tor3a
ENSMUSG00000033557	1134.01	0.230222	0.322328	0.714248	0.475074	0.91652	Fam20b
ENSMUSG00000026594	651.392	-0.298782	0.25122	-1.18932	0.234313	0.814366	Ralgps2
ENSMUSG00000033544	24.7022	0.854362	0.766358	1.11483	0.264922	0.831813	Angptl1
ENSMUSG00000070565	996.536	0.363819	0.279397	1.30216	0.192863	0.780149	Rasal2
ENSMUSG00000049881	304.767	-0.282507	0.214509	-1.31699	0.187841	0.774456	2810025M15Rik
ENSMUSG00000033488	945.074	-0.0284634	0.229584	-0.123978	0.901333	0.989175	Cryzl2
ENSMUSG00000026589	1301.98	0.33438	0.377943	0.884736	0.376299	0.882464	Sec16b
ENSMUSG00000004031	48.375	-0.422425	0.799146	-0.528596	0.597086	0.946087	Brinp2
ENSMUSG00000026587	403.089	0.670347	0.437133	1.53351	0.125151	0.694529	Astn1
ENSMUSG00000073530	839.377	-0.910337	0.432581	-2.10443	0.0353407	0.457921	Pappa2
ENSMUSG00000040782	949.315	-0.13937	0.230438	-0.604803	0.54531	0.93364	Cop1
ENSMUSG00000015829	654.918	-0.537972	0.389312	-1.38185	0.167017	0.75139	Tnr
ENSMUSG00000090394	27.3686	0.253322	0.608423	0.416358	0.677148	0.961196	4930523C07Rik
ENSMUSG00000058267	644.094	-0.380246	0.278785	-1.36394	0.172586	0.75869	Mrps14
ENSMUSG00000014226	1505.03	-0.310386	0.244852	-1.26765	0.204924	0.789497	Cacybp
ENSMUSG00000103006	22.6999	-1.00535	0.786956	-1.27752	0.201417	0.786816	4933417C20Rik
ENSMUSG00000026721	1085.01	0.826345	0.300152	2.75309	0.0059036	0.191352	Rabgap1l
ENSMUSG00000103693	32.3979	2.26524	1.06173	2.13354	0.0328806	0.442069	Gm37529
ENSMUSG00000118401	72.7117	3.38886	0.76926	4.40535	1.05613e-05	0.00258508	Gpr52
ENSMUSG00000040423	980.087	0.36146	0.321254	1.12515	0.260524	0.830742	Rc3h1
ENSMUSG00000043467	402.329	0.667458	0.690461	0.966684	0.333702	0.863788	Zbtb37
ENSMUSG00000053332	3524.29	-0.0604279	0.206979	-0.291952	0.770324	0.975422	Gas5
ENSMUSG00000026709	284.27	0.330133	0.254402	1.29768	0.194397	0.78112	Dars2
ENSMUSG00000026708	60.1573	0.247195	0.528811	0.467454	0.640175	0.955734	Cenpl
ENSMUSG00000026705	394.972	-0.107762	0.256869	-0.419521	0.674835	0.960737	Klhl20
ENSMUSG00000044835	591.38	-0.562688	0.281017	-2.00233	0.0452493	0.504664	Ankrd45
ENSMUSG00000026701	3278.89	-0.293031	0.239643	-1.22278	0.221412	0.806478	Prdx6
ENSMUSG00000040297	2110.63	-0.153017	0.158	-0.968464	0.332813	0.863788	Suco
ENSMUSG00000026698	674.551	-0.329302	0.252893	-1.30214	0.192868	0.780149	Pigc
ENSMUSG00000040265	887.782	-0.200145	0.269304	-0.743193	0.457365	0.910845	Dnm3
ENSMUSG00000026694	583.538	0.0744338	0.154249	0.482556	0.629411	0.95316	Eef1aknmt
ENSMUSG00000026696	1597.88	0.000486841	0.193379	0.00251754	0.997991	0.999807	Vamp4
ENSMUSG00000091743	41.2093	-0.592897	0.980018	-0.604986	0.545188	0.93364	Gm5705
ENSMUSG00000026697	880.811	-1.00227	0.272295	-3.68082	0.000232486	0.0226526	Myoc
ENSMUSG00000040225	5210.51	0.373883	0.1972	1.89596	0.0579649	0.547245	Prrc2c
ENSMUSG00000026692	60.199	0.26957	0.667661	0.403753	0.686394	0.961627	Fmo4
ENSMUSG00000040181	682.597	-0.161892	0.19134	-0.846095	0.3975	0.891079	Fmo1
ENSMUSG00000040170	122.426	0.67986	0.539221	1.26082	0.207374	0.791969	Fmo2
ENSMUSG00000026586	487.785	0.962074	0.350791	2.74258	0.0060958	0.194449	Prrx1
ENSMUSG00000040124	541.754	0.0650804	0.206835	0.314648	0.753029	0.972205	Gorab
ENSMUSG00000040113	25.5062	-0.235889	1.07823	-0.218774	0.826826	0.982236	Mettl11b
ENSMUSG00000026585	855.145	0.207015	0.16839	1.22938	0.218928	0.804689	Kifap3
ENSMUSG00000026584	624.05	0.118753	0.224471	0.529035	0.596781	0.946087	Scyl3
ENSMUSG00000041406	52.5116	0.849012	0.689682	1.23102	0.218316	0.803825	BC055324
ENSMUSG00000041396	99.3482	0.266843	0.425295	0.62743	0.530377	0.931099	Mettl18
ENSMUSG00000040918	373.169	0.00806306	0.211215	0.0381747	0.969548	0.996898	Slc19a2
ENSMUSG00000026578	971.01	0.0505927	0.244186	0.207189	0.835862	0.982236	Ccdc181
ENSMUSG00000026577	964.442	-0.128385	0.183761	-0.698652	0.484769	0.919603	Blzf1
ENSMUSG00000026575	219.958	0.187828	0.331125	0.567243	0.570549	0.937746	Nme7
ENSMUSG00000026576	3741.62	-0.0111535	0.340633	-0.0327434	0.973879	0.997576	Atp1b1
ENSMUSG00000104011	92.8198	-0.378259	0.510632	-0.740767	0.458835	0.91109	Gm32391
ENSMUSG00000097281	33.8299	0.198304	0.693944	0.285764	0.775059	0.976391	Gm26685
ENSMUSG00000102389	43.2819	0.10609	0.60143	0.176396	0.859983	0.98434	D630023O14Rik
ENSMUSG00000104117	48.4009	0.525324	0.462912	1.13483	0.256448	0.829015	Gm20743
ENSMUSG00000103320	28.2648	0.305577	0.963607	0.317118	0.751154	0.971857	Gm37403
ENSMUSG00000026572	4453.67	0.205484	0.278916	0.736725	0.46129	0.911635	Tbx19
ENSMUSG00000089967	70.1008	0.638758	0.55152	1.15818	0.246792	0.821797	Gm16550
ENSMUSG00000040848	2057.87	0.60671	0.235702	2.57405	0.0100515	0.258144	Sft2d2
ENSMUSG00000040843	1312.21	-0.154106	0.153172	-1.00609	0.31437	0.853303	Tiprl
ENSMUSG00000102302	142.303	0.232993	0.613705	0.379649	0.704206	0.963239	Gm38190
ENSMUSG00000040836	58.7253	1.9153	0.527261	3.63254	0.000280645	0.0259652	Gpr161
ENSMUSG00000026571	1349.17	-0.0350956	0.212257	-0.165345	0.868673	0.985964	Dcaf6
ENSMUSG00000026568	759.735	-0.559184	0.25624	-2.18227	0.0290895	0.417695	Mpc2
ENSMUSG00000026566	810.344	0.123495	0.239463	0.515718	0.606051	0.948993	Mpzl1
ENSMUSG00000040723	222.712	0.287308	0.273046	1.05223	0.292693	0.843392	Rcsd1
ENSMUSG00000040713	972.427	0.021926	0.276701	0.0792408	0.936841	0.99423	Creg1
ENSMUSG00000026565	499.368	0.251009	0.26518	0.946563	0.343861	0.867521	Pou2f1
ENSMUSG00000026564	22.9225	1.88684	1.12239	1.6811	0.0927444	0.643075	Dusp27
ENSMUSG00000040612	680.832	0.840691	0.305162	2.7549	0.00587095	0.191251	Ildr2
ENSMUSG00000103400	28.9147	0.355785	0.666167	0.534078	0.593288	0.944881	Gm15853
ENSMUSG00000026563	187.836	0.182494	0.305843	0.596692	0.550713	0.935214	Tada1
ENSMUSG00000040596	1172.95	-0.0746852	0.162407	-0.459866	0.645613	0.955734	Pogk
ENSMUSG00000097823	80.3073	-0.524561	0.558028	-0.940026	0.347204	0.867521	Gm16701
ENSMUSG00000060568	118.638	-0.402073	0.301199	-1.33491	0.181906	0.767529	Fam78b
ENSMUSG00000026558	1003.78	0.179126	0.26439	0.677506	0.498085	0.923609	Uck2
ENSMUSG00000052428	1012.6	-0.00296087	0.276842	-0.0106952	0.991467	0.998873	Tmco1
ENSMUSG00000026687	1458.29	-0.146282	0.177331	-0.824913	0.409421	0.895175	Aldh9a1
ENSMUSG00000026688	299.137	-0.522108	0.353103	-1.47863	0.13924	0.715592	Mgst3
ENSMUSG00000040485	23.2477	-0.492563	1.2527	-0.393203	0.69417	0.962467	Lrrc52
ENSMUSG00000015843	686.793	-0.869615	0.231542	-3.75575	0.000172824	0.0185233	Rxrg
ENSMUSG00000052534	2762.95	0.264722	0.158877	1.66621	0.0956725	0.646272	Pbx1
ENSMUSG00000026683	23.766	1.87516	0.836683	2.24118	0.0250145	0.390445	Nuf2
ENSMUSG00000026678	2144.93	-0.280916	0.258029	-1.0887	0.276288	0.836985	Rgs5
ENSMUSG00000038530	860.474	-0.10459	0.365709	-0.285991	0.774885	0.976391	Rgs4
ENSMUSG00000070532	49.4431	0.0873263	0.508061	0.171882	0.863531	0.984768	Ccdc190
ENSMUSG00000026675	89.5514	0.706829	0.360854	1.95877	0.0501397	0.524549	Hsd17b7
ENSMUSG00000026674	276.338	0.553936	0.366688	1.51065	0.130879	0.705358	Ddr2
ENSMUSG00000026670	597.089	0.0499638	0.223124	0.223929	0.822813	0.982236	Uap1
ENSMUSG00000026667	1428.55	0.51258	0.28145	1.82121	0.0685744	0.581027	Uhmk1
ENSMUSG00000096964	68.1577	0.774934	0.563701	1.37473	0.169217	0.753808	Gm6345
ENSMUSG00000102752	834.856	0.128549	0.357999	0.359075	0.719539	0.967258	Gm7694
ENSMUSG00000038473	94.9605	1.07045	0.672843	1.59094	0.111623	0.678328	Nos1ap
ENSMUSG00000042800	34.7906	-0.112901	1.12416	-0.100431	0.920002	0.992396	Spata46
ENSMUSG00000038463	41.7362	-1.33842	0.782122	-1.71126	0.0870323	0.631986	Olfml2b
ENSMUSG00000026663	854.264	0.450948	0.37176	1.21301	0.225126	0.806478	Atf6
ENSMUSG00000053925	59.4115	-0.285258	0.818359	-0.348573	0.72741	0.968342	Gm9929
ENSMUSG00000026659	317.308	-0.52197	0.273129	-1.91108	0.0559947	0.540029	Dusp12
ENSMUSG00000026656	107.886	0.627972	0.481691	1.30368	0.192341	0.779892	Fcgr2b
ENSMUSG00000059089	34.116	0.184306	0.753318	0.244659	0.80672	0.979287	Fcgr4
ENSMUSG00000059498	127.193	0.231942	0.341202	0.679779	0.496644	0.923496	Fcgr3
ENSMUSG00000026649	167.96	-0.44244	0.320039	-1.38246	0.166832	0.75139	Cfap126
ENSMUSG00000058076	1444.61	-0.144325	0.184548	-0.782044	0.434189	0.905662	Sdhc
ENSMUSG00000056569	90.7557	0.672432	0.451781	1.4884	0.136645	0.71149	Mpz
ENSMUSG00000038370	611.888	-1.02377	0.240703	-4.25327	2.10671e-05	0.00439864	Pcp4l1
ENSMUSG00000005674	98.4345	0.228495	0.489774	0.466532	0.640835	0.955734	Tomm40l
ENSMUSG00000005681	33.9574	1.10895	0.769262	1.44157	0.149423	0.731194	Apoa2
ENSMUSG00000058715	201.466	-0.0704115	0.355417	-0.19811	0.842959	0.982946	Fcer1g
ENSMUSG00000013593	2288.99	-0.0568579	0.159045	-0.357495	0.720721	0.967358	Ndufs2
ENSMUSG00000052423	658.469	0.287418	0.311816	0.921755	0.356656	0.870782	B4galt3
ENSMUSG00000062729	1763.06	-0.129705	0.289019	-0.448775	0.653594	0.957905	Ppox
ENSMUSG00000053483	914.771	-0.141348	0.246792	-0.572743	0.566819	0.937202	Usp21
ENSMUSG00000062963	1233.4	-0.233841	0.172634	-1.35455	0.175561	0.761603	Ufc1
ENSMUSG00000103983	308.982	-0.0515909	0.289135	-0.178432	0.858384	0.984279	Gm20045
ENSMUSG00000013973	146.467	-0.245125	0.373482	-0.656323	0.511616	0.926915	Dedd
ENSMUSG00000013997	972.078	-0.245067	0.23178	-1.05733	0.290361	0.843066	Nit1
ENSMUSG00000006412	1045.77	-0.116988	0.31601	-0.370203	0.711231	0.96487	Pfdn2
ENSMUSG00000102929	29.3987	0.116922	0.703855	0.166116	0.868065	0.985964	Gm37154
ENSMUSG00000045259	71.297	-0.127468	0.513107	-0.248423	0.803807	0.979	Klhdc9
ENSMUSG00000006411	118.769	-0.592761	0.570168	-1.03962	0.298515	0.845549	Nectin4
ENSMUSG00000048865	67.7519	-0.221859	0.524908	-0.422663	0.672541	0.960737	Arhgap30
ENSMUSG00000026641	1206.56	0.0793838	0.190291	0.417171	0.676554	0.960947	Usf1
ENSMUSG00000103711	63.2182	0.0872736	0.490673	0.177865	0.858829	0.984279	Tstd1
ENSMUSG00000038235	1001.51	-0.0308685	0.20559	-0.150146	0.88065	0.988064	F11r
ENSMUSG00000060244	40.9393	0.13334	0.627555	0.212475	0.831736	0.982236	Alyref2
ENSMUSG00000004707	22.1076	0.149461	1.2387	0.12066	0.90396	0.989432	Ly9
ENSMUSG00000038179	24.7717	0.259756	0.761588	0.341072	0.73305	0.969013	Slamf7
ENSMUSG00000015355	31.2222	-0.640565	0.747151	-0.857344	0.391255	0.889326	Cd48
ENSMUSG00000038147	37.8072	-0.109145	0.512558	-0.212942	0.831372	0.982236	Cd84
ENSMUSG00000026556	457.104	0.235669	0.317983	0.741137	0.458611	0.91109	Vangl2
ENSMUSG00000003458	2124.12	-0.164317	0.165542	-0.9926	0.320905	0.857248	Ncstn
ENSMUSG00000026553	10775.2	0.24896	0.127237	1.95666	0.0503873	0.524549	Copa
ENSMUSG00000003464	1068.67	-0.0108932	0.199627	-0.0545676	0.956483	0.996898	Pex19
ENSMUSG00000026554	3668.49	0.226871	0.141867	1.59918	0.10978	0.674984	Dcaf8
ENSMUSG00000013698	2879.38	0.115119	0.250212	0.460087	0.645454	0.955734	Pea15a
ENSMUSG00000007122	40.6707	0.817577	0.619063	1.32067	0.186612	0.773236	Casq1
ENSMUSG00000038034	984.069	0.167394	0.191901	0.872294	0.383048	0.886336	Igsf8
ENSMUSG00000007097	2422.06	-0.204186	0.269019	-0.759002	0.447851	0.909261	Atp1a2
ENSMUSG00000038026	144.291	0.0697428	0.529711	0.131662	0.895252	0.988504	Kcnj9
ENSMUSG00000044708	109.017	-0.406248	0.512088	-0.793317	0.427593	0.905662	Kcnj10
ENSMUSG00000050229	582.12	0.232863	0.209603	1.11097	0.266581	0.833392	Pigm
ENSMUSG00000026548	47.5472	-0.172622	0.630717	-0.273691	0.784322	0.977548	Slamf9
ENSMUSG00000037995	634.145	-0.0825237	0.350016	-0.235771	0.81361	0.981521	Igsf9
ENSMUSG00000026547	560.479	-0.322114	0.306148	-1.05215	0.29273	0.843392	Tagln2
ENSMUSG00000026546	65.3175	0.313617	0.398567	0.786861	0.431363	0.905662	Cfap45
ENSMUSG00000085184	37.3247	-0.0296044	0.894104	-0.0331107	0.973586	0.997576	4933439K11Rik
ENSMUSG00000026544	108.82	0.0509115	0.428699	0.118758	0.905467	0.989534	Dusp23
ENSMUSG00000037872	23.3385	-0.69187	0.877441	-0.788509	0.430399	0.905662	Ackr1
ENSMUSG00000005338	88.5639	0.0296368	0.606098	0.0488977	0.961001	0.996898	Cadm3
ENSMUSG00000037860	34.4327	0.224352	0.769388	0.291598	0.770594	0.975422	Aim2
ENSMUSG00000073491	48.7238	0.531794	0.559417	0.950623	0.341796	0.867521	Ifi213
ENSMUSG00000043263	39.9245	0.603526	0.835473	0.722377	0.470063	0.914851	Ifi209
ENSMUSG00000073490	57.7337	0.103391	0.380658	0.271611	0.785921	0.977809	Ifi207
ENSMUSG00000073489	47.0183	0.324934	0.504976	0.643465	0.519923	0.930527	Ifi204
ENSMUSG00000090222	31.2105	-0.838528	0.772156	-1.08596	0.277498	0.837659	Ifi203-ps
ENSMUSG00000090272	172.895	0.0347732	0.34865	0.0997366	0.920553	0.992396	Mndal
ENSMUSG00000039997	183.421	-0.253096	0.386769	-0.654386	0.512863	0.926983	Ifi203
ENSMUSG00000028354	501.281	0.0266115	0.241324	0.110273	0.912193	0.990365	Fmn2
ENSMUSG00000026527	655.895	0.0412789	0.221679	0.18621	0.85228	0.983744	Rgs7
ENSMUSG00000026526	1236.94	-0.181256	0.196421	-0.922794	0.356114	0.870782	Fh1
ENSMUSG00000039783	74.354	0.0566989	0.43304	0.130932	0.895829	0.988504	Kmo
ENSMUSG00000026525	42.9863	2.28986	0.668485	3.42545	0.000613778	0.0480459	Opn3
ENSMUSG00000078185	329.33	1.87822	0.338909	5.54196	2.99106e-08	2.09987e-05	Chml
ENSMUSG00000026523	33.5838	3.14149	1.22621	2.56195	0.0104087	0.260656	Wdr64
ENSMUSG00000055214	126.945	1.17916	0.53632	2.19861	0.0279055	0.411796	Pld5
ENSMUSG00000057335	1474.76	0.219759	0.169125	1.29938	0.193812	0.780855	Cep170
ENSMUSG00000104154	22.553	1.16155	1.1829	0.981946	0.326126	0.859976	Gm38104
ENSMUSG00000026504	602.901	0.111024	0.173928	0.638332	0.523257	0.931099	Sdccag8
ENSMUSG00000102211	81.1408	0.837321	1.39126	0.601845	0.547278	0.934145	Gm37490
ENSMUSG00000019699	1238.26	0.265698	0.243261	1.09223	0.274731	0.836796	Akt3
ENSMUSG00000063659	782.886	0.507381	0.189194	2.6818	0.00732273	0.215224	Zbtb18
ENSMUSG00000015961	1362.34	-0.041291	0.175761	-0.234927	0.814265	0.981549	Adss
ENSMUSG00000091476	289.633	0.192795	0.253461	0.760649	0.446867	0.909261	Catspere2
ENSMUSG00000104097	49.3932	-0.995399	0.682415	-1.45864	0.144664	0.723964	Gm37313
ENSMUSG00000026502	597.22	-0.275892	0.229368	-1.20284	0.229039	0.80913	Desi2
ENSMUSG00000086350	161.033	0.084887	0.380225	0.223254	0.823338	0.982236	B230369F24Rik
ENSMUSG00000026500	23.9218	-0.0153613	1.03943	-0.0147786	0.988209	0.998524	Cox20
ENSMUSG00000039630	9158.26	0.148693	0.0825034	1.80227	0.0715032	0.589927	Hnrnpu
ENSMUSG00000104279	43.8506	-0.725407	0.635251	-1.14192	0.253487	0.827357	Gm38300
ENSMUSG00000026495	365.266	0.492199	0.268864	1.83066	0.067151	0.576087	Efcab2
ENSMUSG00000026494	22.7081	0.666732	1.06776	0.624421	0.532351	0.931099	Kif26b
ENSMUSG00000055067	483.633	0.0310191	0.354816	0.0874232	0.930335	0.993495	Smyd3
ENSMUSG00000026492	400.751	0.415834	0.230923	1.80075	0.0717424	0.589927	Tfb2m
ENSMUSG00000038949	1445.34	-0.278051	0.153125	-1.81585	0.069394	0.583834	Cnst
ENSMUSG00000038936	644.504	0.3193	0.248152	1.28671	0.198195	0.785648	Sccpdh
ENSMUSG00000026491	1345.73	0.226787	0.162643	1.39439	0.163201	0.748368	Ahctf1
ENSMUSG00000026490	3404.8	-0.0995234	0.177483	-0.560748	0.574969	0.939485	Cdc42bpa
ENSMUSG00000026489	541.417	0.91278	0.275489	3.31331	0.000921989	0.0609583	Coq8a
ENSMUSG00000010609	1179.54	-0.126564	0.196755	-0.643258	0.520057	0.930649	Psen2
ENSMUSG00000055676	84.1809	-0.1366	0.525921	-0.259734	0.795069	0.978373	Gm5069
ENSMUSG00000038855	846.206	0.54322	0.255282	2.12792	0.0333434	0.445975	Itpkb
ENSMUSG00000104388	79.6605	0.96189	0.592947	1.62222	0.104756	0.664544	Gm37033
ENSMUSG00000026496	784.872	-0.321134	0.178178	-1.80232	0.0714954	0.589927	Parp1
ENSMUSG00000058729	103.804	-0.209054	0.424134	-0.492895	0.622086	0.951642	Lin9
ENSMUSG00000026499	1567.5	-0.129484	0.206188	-0.627989	0.530011	0.931099	Acbd3
ENSMUSG00000103649	195.646	-0.0458217	0.317353	-0.144387	0.885195	0.988233	Gm37768
ENSMUSG00000060743	5979.05	-0.168965	0.215964	-0.782375	0.433994	0.905662	H3f3a
ENSMUSG00000073485	62.8167	0.141343	0.786852	0.179631	0.857442	0.984279	H3f3aos
ENSMUSG00000038806	648.487	-0.14459	0.289853	-0.498838	0.617893	0.950246	Sde2
ENSMUSG00000026520	853.188	-0.0358644	0.168946	-0.212284	0.831886	0.982236	Pycr2
ENSMUSG00000038793	37.4944	-0.0409153	0.579576	-0.0705952	0.94372	0.995163	Lefty1
ENSMUSG00000026519	450.526	-0.15608	0.28335	-0.550836	0.581746	0.940784	Tmem63a
ENSMUSG00000038776	1332.33	0.345518	0.270688	1.27645	0.201798	0.787038	Ephx1
ENSMUSG00000026516	1118.58	0.144836	0.199862	0.724679	0.468649	0.914378	Nvl
ENSMUSG00000062169	464.769	-0.045013	0.186784	-0.240989	0.809564	0.979821	Cnih4
ENSMUSG00000038733	2698.12	0.116397	0.180017	0.646586	0.5179	0.929831	Wdr26
ENSMUSG00000054135	81.4234	-0.605942	0.442422	-1.3696	0.170811	0.755886	A430110L20Rik
ENSMUSG00000004880	389.116	-0.108332	0.289907	-0.373679	0.708643	0.963944	Lbr
ENSMUSG00000022995	3265.72	-0.548885	0.168791	-3.25186	0.00114651	0.0722116	Enah
ENSMUSG00000026511	1856.58	-0.190678	0.246179	-0.77455	0.438606	0.906579	Srp9
ENSMUSG00000038633	1002.71	0.182068	0.284683	0.639547	0.522467	0.931099	Degs1
ENSMUSG00000047539	1178.43	-0.0750336	0.156215	-0.480324	0.630997	0.953571	Fbxo28
ENSMUSG00000073482	27.297	0.232299	0.772729	0.300622	0.763703	0.974526	Gm10517
ENSMUSG00000026510	948.68	0.139418	0.184071	0.757416	0.4488	0.909261	Trp53bp2
ENSMUSG00000026509	1196.65	-0.196121	0.202579	-0.968122	0.332983	0.863788	Capn2
ENSMUSG00000038599	131.027	2.84172	1.09019	2.60663	0.00914384	0.24379	Capn8
ENSMUSG00000038576	584.452	-0.426405	0.346727	-1.2298	0.218771	0.804296	Susd4
ENSMUSG00000079164	31.5771	0.571853	0.723904	0.789957	0.429553	0.905662	Tlr5
ENSMUSG00000030768	276.132	0.371989	0.352959	1.05392	0.291921	0.843345	Disp1
ENSMUSG00000046836	1272.61	0.10491	0.139645	0.751263	0.452494	0.909648	Brox
ENSMUSG00000042901	1131.42	0.0574106	0.165471	0.346953	0.728626	0.968342	Aida
ENSMUSG00000056050	3402.99	0.262343	0.189744	1.38261	0.166783	0.75139	Mia3
ENSMUSG00000072258	582.994	0.0165275	0.196674	0.0840352	0.933028	0.993649	Taf1a
ENSMUSG00000104212	30.9288	-0.0780332	0.92807	-0.0840812	0.932992	0.993649	Gm37986
ENSMUSG00000039384	152.415	-0.437803	0.315072	-1.38953	0.16467	0.750307	Dusp10
ENSMUSG00000044854	22.1105	0.181745	0.935198	0.194338	0.845911	0.982946	1700056E22Rik
ENSMUSG00000039377	27.0729	-0.688985	0.979411	-0.703469	0.481763	0.918229	Hlx
ENSMUSG00000073481	1136.42	-0.309657	0.23141	-1.33813	0.180854	0.767529	Mtarc2
ENSMUSG00000039349	101.282	0.381542	0.421482	0.905238	0.365339	0.874692	C130074G19Rik
ENSMUSG00000026620	861.026	0.37588	0.188832	1.99055	0.0465307	0.507422	Mark1
ENSMUSG00000039318	1908.23	0.0660881	0.131813	0.501377	0.616106	0.950053	Rab3gap2
ENSMUSG00000026618	995.529	0.218516	0.18349	1.19089	0.233697	0.814366	Iars2
ENSMUSG00000026617	930.172	-0.357124	0.393753	-0.906975	0.36442	0.873923	Bpnt1
ENSMUSG00000097261	45.0475	0.257534	0.654315	0.393593	0.693881	0.962467	4930532G15Rik
ENSMUSG00000026615	4961.51	0.286847	0.305062	0.940292	0.347068	0.867521	Eprs
ENSMUSG00000026614	24.2632	1.10427	0.803809	1.3738	0.169503	0.754033	Slc30a10
ENSMUSG00000039246	185.282	0.80437	0.288888	2.78437	0.00536326	0.181526	Lyplal1
ENSMUSG00000039239	137.598	0.402945	0.464529	0.867426	0.385709	0.88721	Tgfb2
ENSMUSG00000001305	164.793	0.36314	0.36195	1.00329	0.315722	0.854236	Rrp15
ENSMUSG00000097784	62.4031	0.477038	0.522148	0.913607	0.360923	0.872027	A430105J06Rik
ENSMUSG00000039210	711.118	-0.0727726	0.175758	-0.414051	0.678837	0.961627	Gpatch2
ENSMUSG00000104394	71.2346	-0.032475	0.480843	-0.0675376	0.946154	0.995445	Gm37254
ENSMUSG00000104245	72.079	0.563538	0.82995	0.679003	0.497136	0.923609	Gm38155
ENSMUSG00000026610	166.039	0.464074	0.351253	1.3212	0.186436	0.772958	Esrrg
ENSMUSG00000026609	22.471	0.299226	1.02464	0.29203	0.770264	0.975422	Ush2a
ENSMUSG00000026608	867.216	-0.119692	0.171525	-0.697815	0.485293	0.919728	Kctd3
ENSMUSG00000103370	33.7212	-0.560038	0.976502	-0.573515	0.566296	0.937202	Gm37178
ENSMUSG00000037624	1687.89	-0.665719	0.197472	-3.37121	0.000748387	0.0540945	Kcnk2
ENSMUSG00000102824	47.2324	-1.34238	0.570212	-2.35418	0.0185635	0.347433	Pdcd5-ps
ENSMUSG00000104507	80.4689	0.250447	0.65194	0.384156	0.700862	0.962817	A430027H14Rik
ENSMUSG00000026605	51.21	0.34274	0.748511	0.457895	0.647028	0.95609	Cenpf
ENSMUSG00000026604	220.296	0.201898	0.382593	0.527709	0.597702	0.946258	Ptpn14
ENSMUSG00000104435	202.449	-0.0915106	0.420232	-0.217762	0.827614	0.982236	Gm37422
ENSMUSG00000026603	371.662	0.388901	0.457066	0.850863	0.394846	0.890063	Smyd2
ENSMUSG00000010175	1081.65	0.106478	0.195042	0.545925	0.585117	0.941302	Prox1
ENSMUSG00000079045	32.4914	-0.0402491	0.73168	-0.0550091	0.956131	0.996898	Prox1os
ENSMUSG00000089872	496.65	0.208172	0.197206	1.05561	0.291148	0.843066	Rps6kc1
ENSMUSG00000026634	1543.66	0.0604712	0.16516	0.366136	0.714263	0.965652	Angel2
ENSMUSG00000037568	45.9118	0.0188459	0.590801	0.0318989	0.974553	0.997827	Vash2
ENSMUSG00000066595	1390.93	-0.371192	0.241769	-1.53532	0.124705	0.693639	Flvcr1
ENSMUSG00000057072	27.8257	-0.784943	0.721279	-1.08827	0.276478	0.837083	Spata45
ENSMUSG00000026632	731.508	-0.103986	0.241224	-0.431076	0.666413	0.959813	Tatdn3
ENSMUSG00000062510	27.5639	1.00702	0.991494	1.01566	0.309793	0.849659	Nsl1
ENSMUSG00000073478	189.743	-0.0747254	0.323849	-0.230741	0.817516	0.982084	D730003I15Rik
ENSMUSG00000103685	32.6761	-1.93144	0.82396	-2.34409	0.0190736	0.353506	Gm37074
ENSMUSG00000037499	2485.47	-0.88637	0.252887	-3.505	0.00045661	0.0378398	Nenf
ENSMUSG00000026627	906.563	0.00381663	0.170692	0.0223597	0.982161	0.998071	Pacc1
ENSMUSG00000026626	2182	0.200617	0.157294	1.27542	0.20216	0.787142	Ppp2r5a
ENSMUSG00000037474	22.4795	-0.510143	1.00377	-0.508227	0.611294	0.94936	Dtl
ENSMUSG00000037461	1633.11	0.129472	0.247033	0.524109	0.600203	0.947637	Ints7
ENSMUSG00000026623	1425.87	0.220118	0.252311	0.872407	0.382986	0.886321	Lpgat1
ENSMUSG00000055833	88.7066	0.172408	0.574394	0.300156	0.764058	0.974612	1700034H15Rik
ENSMUSG00000037434	343.811	0.304714	0.300698	1.01336	0.31089	0.850546	Slc30a1
ENSMUSG00000026637	73.735	0.0271508	0.641257	0.04234	0.966228	0.996898	Traf5
ENSMUSG00000037395	448.787	0.244772	0.235733	1.03834	0.29911	0.845616	Rcor3
ENSMUSG00000097316	112.634	-0.0894032	0.44202	-0.202261	0.839713	0.982382	Gm10516
ENSMUSG00000058248	307.399	1.5652	0.380806	4.11022	3.95283e-05	0.00655151	Kcnh1
ENSMUSG00000037375	71.4929	-0.216399	0.443288	-0.488169	0.62543	0.951792	Hhat
ENSMUSG00000016262	394.891	-0.542431	0.275557	-1.96849	0.0490118	0.520451	Sertad4
ENSMUSG00000016200	888.11	0.121559	0.21833	0.556767	0.577687	0.940619	Syt14
ENSMUSG00000016181	484.069	0.137456	0.186078	0.7387	0.460089	0.91109	Utp25
ENSMUSG00000026638	755.459	-0.271246	0.254103	-1.06747	0.285761	0.8402	Irf6
ENSMUSG00000079144	99.678	0.329008	0.350496	0.938694	0.347888	0.867521	A130010J15Rik
ENSMUSG00000026639	177.833	0.95786	0.405601	2.36158	0.018197	0.343777	Lamb3
ENSMUSG00000016194	477.119	-0.0885896	0.323131	-0.27416	0.783962	0.977548	Hsd11b1
ENSMUSG00000009633	461.431	-0.383457	0.365191	-1.05002	0.29371	0.843431	G0s2
ENSMUSG00000016179	154.088	0.431483	0.400014	1.07867	0.280735	0.838408	Camk1g
ENSMUSG00000026640	435.288	0.437739	0.305151	1.4345	0.15143	0.733957	Plxna2
ENSMUSG00000016494	274.511	0.068302	0.332941	0.205147	0.837457	0.982236	Cd34
ENSMUSG00000097325	28.452	-0.427474	0.69088	-0.618739	0.536089	0.932084	Gm16897
ENSMUSG00000096929	2202.71	-0.43743	0.509906	-0.857864	0.390968	0.889157	A330023F24Rik
ENSMUSG00000104077	32.7566	0.320971	0.685254	0.468397	0.639501	0.955734	Gm37027
ENSMUSG00000016493	166.393	0.253204	0.437785	0.578375	0.563011	0.937008	Cd46
ENSMUSG00000016481	1032.5	-0.0394234	0.23077	-0.170835	0.864354	0.985058	Cr1l
ENSMUSG00000026616	41.8172	-0.196509	0.852175	-0.230597	0.817628	0.982084	Cr2
ENSMUSG00000050530	754.48	-0.34696	0.166741	-2.08083	0.0374498	0.467614	Fam171a1
ENSMUSG00000026643	1386.29	-0.406303	0.25498	-1.59347	0.111055	0.676862	Nmt2
ENSMUSG00000049950	242.139	0.0668022	0.367115	0.181965	0.85561	0.984022	Rpp38
ENSMUSG00000026644	34.034	-0.683989	0.640925	-1.06719	0.285886	0.8402	Acbd7
ENSMUSG00000026650	42.3141	-0.109202	0.55043	-0.198395	0.842736	0.982946	Meig1
ENSMUSG00000026648	390.223	0.236239	0.277127	0.852458	0.39396	0.889423	Dclre1c
ENSMUSG00000026646	71.7091	-0.024364	0.544222	-0.0447685	0.964292	0.996898	Suv39h2
ENSMUSG00000109865	527.449	0.170193	0.167066	1.01872	0.308337	0.84947	Hspa14
ENSMUSG00000051396	135.511	0.774521	0.349153	2.21828	0.0265355	0.401705	Gm45902
ENSMUSG00000039496	54.1725	1.08953	0.543427	2.00492	0.0449719	0.504194	Cdnf
ENSMUSG00000026655	313.912	0.211259	0.386028	0.547264	0.584198	0.941184	Fam107b
ENSMUSG00000026657	1326.95	0.0484764	0.279376	0.173517	0.862245	0.98454	Frmd4a
ENSMUSG00000039449	1128.61	0.0942329	0.149018	0.632358	0.527153	0.931099	Prpf18
ENSMUSG00000048186	218.387	0.038322	0.271833	0.140976	0.887889	0.988233	Bend7
ENSMUSG00000026662	922.347	-0.0684938	0.163747	-0.418291	0.675734	0.960799	Sephs1
ENSMUSG00000026664	2557.3	-0.394841	0.209058	-1.88866	0.0589371	0.55025	Phyh
ENSMUSG00000026668	24.1007	0.266859	0.750171	0.355731	0.722042	0.967437	Ucma
ENSMUSG00000026669	91.7445	0.19404	0.61687	0.314555	0.753099	0.972205	Mcm10
ENSMUSG00000026672	666.352	0.0259656	0.162543	0.159746	0.873081	0.986941	Optn
ENSMUSG00000039145	248.942	-0.561318	0.35092	-1.59956	0.109696	0.674984	Camk1d
ENSMUSG00000039128	1253.04	0.0373449	0.160248	0.233045	0.815727	0.981733	Cdc123
ENSMUSG00000025817	631.252	-0.172734	0.220645	-0.782862	0.433708	0.905662	Nudt5
ENSMUSG00000056718	41.6066	0.0371765	0.570968	0.0651113	0.948085	0.995445	Gm13199
ENSMUSG00000025816	624.342	0.00355859	0.278601	0.0127731	0.989809	0.998846	Sec61a2
ENSMUSG00000025815	252.12	0.504026	0.328018	1.53658	0.124396	0.693639	Dhtkd1
ENSMUSG00000043241	1210.83	0.0335288	0.184165	0.182059	0.855536	0.984022	Upf2
ENSMUSG00000045319	198.88	-0.296571	0.475003	-0.624355	0.532394	0.931099	Proser2
ENSMUSG00000039063	284.297	0.157134	0.259202	0.606222	0.544367	0.933284	Echdc3
ENSMUSG00000039046	373.825	-0.257301	0.302563	-0.850406	0.395099	0.890386	Usp6nl
ENSMUSG00000002107	1257.51	0.56596	0.189521	2.98626	0.00282408	0.120752	Celf2
ENSMUSG00000025782	369.736	-0.192345	0.203151	-0.94681	0.343736	0.867521	Taf3
ENSMUSG00000025781	2404.04	0.0376612	0.214333	0.175713	0.860519	0.98434	Atp5c1
ENSMUSG00000037262	641.784	0.062187	0.30698	0.202577	0.839466	0.98232	Kin
ENSMUSG00000037254	351.125	0.395816	0.252894	1.56514	0.117549	0.685968	Itih2
ENSMUSG00000025780	1468.9	0.115754	0.244069	0.474269	0.635308	0.954626	Itih5
ENSMUSG00000086748	29.0509	-0.278668	0.806267	-0.345628	0.729623	0.968393	Gm13261
ENSMUSG00000061186	65.6482	-0.0301153	0.428396	-0.0702977	0.943957	0.995163	Sfmbt2
ENSMUSG00000026778	159.765	-0.394968	0.307777	-1.28329	0.199389	0.786465	Prkcq
ENSMUSG00000026773	229.298	0.802588	0.416491	1.92702	0.0539768	0.533483	Pfkfb3
ENSMUSG00000037197	955.599	0.031777	0.138561	0.229336	0.818607	0.982154	Rbm17
ENSMUSG00000023206	458.853	0.432705	0.311118	1.39081	0.164284	0.750124	Il15ra
ENSMUSG00000058594	1435.22	0.181564	0.249522	0.727648	0.466829	0.913857	Fbh1
ENSMUSG00000047909	1467.8	0.00260041	0.25125	0.0103499	0.991742	0.999012	Ankrd16
ENSMUSG00000026768	68.7808	0.403217	0.52781	0.763944	0.444901	0.908852	Itga8
ENSMUSG00000026767	488.537	-0.395272	0.169368	-2.33381	0.0196056	0.35745	Mindy3
ENSMUSG00000026730	78.1939	-0.691337	0.626355	-1.10375	0.269703	0.834171	Pter
ENSMUSG00000026727	818.689	-0.0709326	0.189774	-0.373774	0.708572	0.963944	Rsu1
ENSMUSG00000026723	198.132	-0.332226	0.308392	-1.07729	0.281352	0.838408	Trdmt1
ENSMUSG00000026728	1153.1	-0.15654	0.238056	-0.657576	0.510811	0.926805	Vim
ENSMUSG00000063275	225.038	-0.00156648	0.310977	-0.00503728	0.995981	0.999656	Hacd1
ENSMUSG00000102553	39.5026	0.0829768	0.546758	0.151761	0.879375	0.987896	D930036K23Rik
ENSMUSG00000086657	37.2511	-0.327646	0.783534	-0.418164	0.675827	0.960799	Stamos
ENSMUSG00000026718	787.611	0.125213	0.185075	0.676554	0.498689	0.923623	Stam
ENSMUSG00000103901	38.6965	0.395921	0.500844	0.790509	0.429231	0.905662	Gm37499
ENSMUSG00000026712	93.533	0.554089	0.477071	1.16144	0.245464	0.82135	Mrc1
ENSMUSG00000036949	317.081	0.559999	0.257746	2.17268	0.0298045	0.423763	Slc39a12
ENSMUSG00000057914	827.335	0.243528	0.225067	1.08202	0.279242	0.838351	Cacnb2
ENSMUSG00000104271	22.1135	0.88278	1.33409	0.661711	0.508157	0.926053	Gm37891
ENSMUSG00000026707	183.619	0.000705618	0.292807	0.00240984	0.998077	0.999807	Nsun6
ENSMUSG00000017418	527.624	0.345345	0.2115	1.63284	0.102503	0.660276	Arl5b
ENSMUSG00000026748	473.972	-0.0916569	0.261517	-0.350482	0.725977	0.968342	Plxdc2
ENSMUSG00000053702	1258.6	0.210962	0.237416	0.888575	0.374231	0.881627	Nebl
ENSMUSG00000054057	81.9186	0.622029	0.430981	1.44328	0.14894	0.731019	A930004D18Rik
ENSMUSG00000054074	161.594	0.477543	0.356856	1.33819	0.180833	0.767529	Skida1
ENSMUSG00000086340	48.0224	1.04696	0.667195	1.5692	0.116601	0.685964	1810059C17Rik
ENSMUSG00000026743	1390.46	0.0602034	0.204849	0.293892	0.768841	0.975422	Mllt10
ENSMUSG00000026740	1106.86	0.0479642	0.235484	0.203684	0.838601	0.982236	Dnajc1
ENSMUSG00000051154	1197.02	0.0548858	0.179362	0.306005	0.7596	0.973616	Commd3
ENSMUSG00000026739	1551.94	0.0948443	0.147749	0.641929	0.520919	0.930763	Bmi1
ENSMUSG00000037708	31.9402	-1.09006	0.736367	-1.48032	0.138787	0.715482	Spag6
ENSMUSG00000097638	21.5188	0.550788	0.866905	0.635349	0.525201	0.931099	Carlr
ENSMUSG00000026737	449.42	0.517013	0.169196	3.05571	0.00224531	0.10728	Pip4k2a
ENSMUSG00000087674	34.9584	1.00684	1.13339	0.888342	0.374357	0.881627	4930447M23Rik
ENSMUSG00000023094	462.977	0.545202	0.272182	2.00308	0.0451687	0.504664	Msrb2
ENSMUSG00000043415	431.868	-0.0435106	0.294105	-0.147942	0.882388	0.988233	Otud1
ENSMUSG00000036617	758.548	0.6138	0.267784	2.29215	0.0218971	0.372713	Etl4
ENSMUSG00000036591	3215.55	0.0322293	0.171895	0.187495	0.851273	0.983642	Arhgap21
ENSMUSG00000075514	211.168	-0.193052	0.386241	-0.499821	0.617201	0.950053	Gm13375
ENSMUSG00000026679	231.095	0.472936	0.346185	1.36614	0.171896	0.757557	Enkur
ENSMUSG00000048550	421.947	0.239242	0.229748	1.04132	0.297726	0.845454	Thnsl1
ENSMUSG00000045967	355.07	0.467227	0.340107	1.37377	0.169515	0.754033	Gpr158
ENSMUSG00000083563	41.9888	0.683835	0.589006	1.161	0.245642	0.82135	Gm13340
ENSMUSG00000026787	683.909	0.717599	0.345278	2.07832	0.0376796	0.46923	Gad2
ENSMUSG00000026786	255.324	0.111225	0.277291	0.401114	0.688336	0.961627	Apbb1ip
ENSMUSG00000026784	167.75	-0.244806	0.256433	-0.95466	0.33975	0.86702	Pdss1
ENSMUSG00000058835	1456.57	0.0266558	0.172898	0.154171	0.877475	0.987162	Abi1
ENSMUSG00000026781	1782.26	-0.0654134	0.1481	-0.441683	0.658718	0.958395	Acbd5
ENSMUSG00000026779	50.9295	0.0473253	0.43904	0.107793	0.91416	0.991095	Mastl
ENSMUSG00000026775	2779.3	0.0425944	0.17678	0.240945	0.809598	0.979821	Yme1l1
ENSMUSG00000081648	48.0269	0.343499	0.972078	0.353366	0.723814	0.96822	Gm13423
ENSMUSG00000102704	39.8356	-0.538639	0.60053	-0.896939	0.369751	0.878583	Gm38309
ENSMUSG00000026771	426.059	0.22766	0.230967	0.985683	0.324289	0.858561	Spopl
ENSMUSG00000026986	207.653	0.347548	0.26896	1.29219	0.196291	0.783729	Hnmt
ENSMUSG00000026979	77.1423	0.19262	0.336676	0.572122	0.56724	0.937202	Psd4
ENSMUSG00000004113	1191.23	-0.274553	0.235628	-1.1652	0.243939	0.820379	Cacna1b
ENSMUSG00000036893	1650.74	-0.0193776	0.204944	-0.0945508	0.924672	0.992585	Ehmt1
ENSMUSG00000026972	724.001	-0.456979	0.237576	-1.92351	0.0544162	0.53446	Arrdc1
ENSMUSG00000026974	441.502	-0.133011	0.291161	-0.456831	0.647792	0.956379	Zmynd19
ENSMUSG00000026975	679.846	-0.17963	0.210714	-0.852479	0.393948	0.889423	Dph7
ENSMUSG00000036850	807.599	-0.265378	0.283011	-0.937693	0.348402	0.867875	Mrpl41
ENSMUSG00000036833	477.348	-0.0796885	0.239604	-0.332584	0.739448	0.96921	Pnpla7
ENSMUSG00000006476	1652.47	-0.0418768	0.202045	-0.207265	0.835803	0.982236	Nsmf
ENSMUSG00000059555	455.926	0.0819254	0.324826	0.252213	0.800876	0.978861	Tor4a
ENSMUSG00000013465	1479.79	0.0786002	0.158862	0.49477	0.620762	0.951131	Nelfb
ENSMUSG00000036752	2814.54	-0.332681	0.215844	-1.5413	0.123243	0.693224	Tubb4b
ENSMUSG00000036731	59.0486	-0.0853425	0.495417	-0.172264	0.86323	0.984683	Cysrt1
ENSMUSG00000044628	679.421	0.0603206	0.357591	0.168686	0.866044	0.985656	Rnf208
ENSMUSG00000006471	250.539	-0.411793	0.298042	-1.38166	0.167076	0.75139	Ndor1
ENSMUSG00000078201	46.6122	0.498769	0.576137	0.865713	0.386648	0.887264	Tmem203
ENSMUSG00000048707	180.345	0.200027	0.292076	0.684844	0.493443	0.92322	Tprn
ENSMUSG00000026966	669.747	-0.283189	0.21783	-1.30005	0.193585	0.780645	Ssna1
ENSMUSG00000026965	2439.55	0.0705546	0.164062	0.430049	0.66716	0.959987	Anapc2
ENSMUSG00000026963	29.6888	0.614227	0.888602	0.691229	0.489422	0.920918	Tmem210
ENSMUSG00000026961	71.9772	0.871974	0.654704	1.33186	0.182907	0.768179	Lrrc26
ENSMUSG00000026959	1323.68	0.411697	0.210325	1.95744	0.0502962	0.524549	Grin1
ENSMUSG00000085830	76.6967	0.180825	0.709333	0.254923	0.798783	0.978479	Grin1os
ENSMUSG00000036646	2067.53	0.203019	0.141505	1.43471	0.15137	0.733957	Man1b1
ENSMUSG00000026958	1280.03	-0.0241688	0.182273	-0.132597	0.894512	0.988504	Dpp7
ENSMUSG00000026956	362.88	0.0445306	0.207904	0.214188	0.8304	0.982236	Uap1l1
ENSMUSG00000015085	37.1264	0.712972	0.702173	1.01538	0.309925	0.849782	Entpd2
ENSMUSG00000015094	3827.7	-0.0854786	0.148958	-0.573844	0.566074	0.937202	Npdc1
ENSMUSG00000026944	4608.46	0.179735	0.19313	0.930644	0.352038	0.868494	Abca2
ENSMUSG00000047617	808.43	0.0626695	0.286395	0.218822	0.826789	0.982236	Paxx
ENSMUSG00000015093	64.2327	-0.25875	0.57412	-0.450689	0.652214	0.957526	Clic3
ENSMUSG00000015090	963.869	0.89928	0.381614	2.35652	0.0184472	0.34566	Ptgds
ENSMUSG00000015083	107.82	-0.352687	0.57039	-0.618327	0.53636	0.932084	C8g
ENSMUSG00000015095	1743.24	0.0629762	0.191475	0.328901	0.742231	0.969916	Fbxw5
ENSMUSG00000026942	553.481	0.126585	0.250809	0.504707	0.613765	0.94965	Traf2
ENSMUSG00000015092	2001.45	-0.194591	0.306616	-0.634639	0.525664	0.931099	Edf1
ENSMUSG00000026941	256.84	0.208194	0.420286	0.495362	0.620344	0.951131	Mamdc4
ENSMUSG00000036504	36.3258	-0.288452	0.802233	-0.359562	0.719175	0.967222	Phpt1
ENSMUSG00000029419	1968.31	0.303017	0.387181	0.782624	0.433848	0.905662	Ajm1
ENSMUSG00000015087	3373.65	-0.353447	0.226451	-1.56081	0.118569	0.687883	Rabl6
ENSMUSG00000026940	82.1029	-0.533051	0.394235	-1.35211	0.176339	0.762301	Ccdc183
ENSMUSG00000026939	284.182	-0.129694	0.259196	-0.50037	0.616815	0.950053	Tmem141
ENSMUSG00000049086	129.254	-0.904685	0.542277	-1.66831	0.0952547	0.645944	Bmyc
ENSMUSG00000058740	2043.46	0.319251	0.337341	0.946375	0.343958	0.867521	Kcnt1
ENSMUSG00000026933	1459.73	0.236776	0.213228	1.11043	0.266812	0.833392	Camsap1
ENSMUSG00000036352	540.766	-0.252791	0.211677	-1.19423	0.232387	0.813188	Ubac1
ENSMUSG00000026932	765.025	0.425303	0.211241	2.01335	0.0440779	0.503214	Nacc2
ENSMUSG00000087679	1159.23	-0.227467	0.192194	-1.18353	0.2366	0.814623	Tmem250-ps
ENSMUSG00000087595	37.5354	-1.09895	0.636052	-1.72777	0.0840299	0.62027	1810012K08Rik
ENSMUSG00000085545	86.3438	1.16937	0.616963	1.89537	0.0580441	0.547245	Gm13553
ENSMUSG00000026934	3439.65	-0.201034	0.213029	-0.943692	0.345327	0.867521	Lhx3
ENSMUSG00000098977	102.495	0.569686	0.689313	0.826456	0.408546	0.895175	Gm27196
ENSMUSG00000036327	1557.63	0.199596	0.230937	0.864287	0.38743	0.887546	Qsox2
ENSMUSG00000048038	4796.03	0.339068	0.348379	0.973274	0.330417	0.862521	Ccdc187
ENSMUSG00000026930	677.552	0.168325	0.270966	0.621203	0.534466	0.932084	Gpsm1
ENSMUSG00000075467	441.733	-0.124141	0.267866	-0.463446	0.643045	0.955734	Dnlz
ENSMUSG00000026928	57.5517	0.439644	0.575894	0.763412	0.445218	0.909038	Card9
ENSMUSG00000086779	46.2161	-0.427169	0.555359	-0.769176	0.441789	0.907781	Gm13562
ENSMUSG00000036281	1092.18	0.228311	0.331122	0.689508	0.490504	0.920918	Snapc4
ENSMUSG00000085767	209.05	-0.270573	0.381376	-0.709465	0.478036	0.916963	Gm13563
ENSMUSG00000026927	2026.6	-0.269031	0.344294	-0.7814	0.434567	0.905662	Entr1
ENSMUSG00000026926	2117.66	0.0890642	0.299021	0.297853	0.765816	0.974731	Pmpca
ENSMUSG00000026925	870.904	-0.342608	0.188691	-1.81571	0.0694156	0.583834	Inpp5e
ENSMUSG00000026924	3247.16	0.155592	0.181375	0.857851	0.390975	0.889157	Sec16a
ENSMUSG00000086714	31.5452	-0.696904	0.894335	-0.779243	0.435837	0.905662	0610009E02Rik
ENSMUSG00000026923	273.489	-0.119341	0.45034	-0.265002	0.791008	0.978373	Notch1
ENSMUSG00000026921	324.905	-0.742418	0.330742	-2.2447	0.0247873	0.388697	Egfl7
ENSMUSG00000026922	218.191	-0.216168	0.293271	-0.737092	0.461066	0.911549	Agpat2
ENSMUSG00000036186	227.827	0.0426829	0.327441	0.130353	0.896287	0.988504	Dipk1b
ENSMUSG00000077192	22.9138	-0.334264	0.906594	-0.368703	0.712349	0.965098	Snora17
ENSMUSG00000036160	482.599	0.296829	0.276094	1.0751	0.282329	0.838538	Surf6
ENSMUSG00000015776	975.816	0.222482	0.296543	0.750254	0.453102	0.909719	Med22
ENSMUSG00000062647	8805.43	-0.113911	0.193909	-0.587444	0.556905	0.936058	Rpl7a
ENSMUSG00000015790	896.391	-0.0691249	0.210883	-0.327788	0.743072	0.969916	Surf1
ENSMUSG00000014873	577.294	-0.017581	0.254306	-0.0691333	0.944884	0.995391	Surf2
ENSMUSG00000014867	3806.83	0.118929	0.246773	0.481936	0.629851	0.953177	Surf4
ENSMUSG00000049897	25.9699	0.224141	0.684472	0.327465	0.743316	0.969916	Stkld1
ENSMUSG00000052406	816.431	-0.154596	0.157823	-0.979553	0.327307	0.859976	Rexo4
ENSMUSG00000015488	1786.59	0.00276935	0.174676	0.0158542	0.987351	0.998268	Cacfd1
ENSMUSG00000036067	52.6451	0.0521992	0.620834	0.0840791	0.932994	0.993649	Slc2a6
ENSMUSG00000036040	785.797	0.393965	0.432721	0.910435	0.362593	0.872722	Adamtsl2
ENSMUSG00000009216	39.9256	0.949342	0.767868	1.23633	0.216334	0.801529	Fam163b
ENSMUSG00000009614	141.25	0.815039	0.491273	1.65903	0.0971088	0.649538	Sardh
ENSMUSG00000009621	1056.28	0.0572055	0.257843	0.221862	0.824421	0.982236	Vav2
ENSMUSG00000109946	415.698	-0.209286	0.261344	-0.800805	0.423244	0.904761	Brd3os
ENSMUSG00000026918	1828.11	0.106418	0.139622	0.762183	0.445951	0.909261	Brd3
ENSMUSG00000026917	861.08	-0.0805174	0.167838	-0.479732	0.631418	0.953571	Wdr5
ENSMUSG00000085929	61.9023	0.119475	0.687062	0.173892	0.86195	0.984412	Gm13421
ENSMUSG00000015846	840.255	0.0948264	0.189716	0.499833	0.617193	0.950053	Rxra
ENSMUSG00000026837	173.425	0.557323	0.333931	1.66898	0.0951223	0.645944	Col5a1
ENSMUSG00000086425	178.255	0.707695	0.426521	1.65923	0.0970704	0.649538	F730016J06Rik
ENSMUSG00000026833	1831.37	-0.917773	0.213191	-4.30492	1.67044e-05	0.00358076	Olfm1
ENSMUSG00000087196	208.404	-0.166389	0.519292	-0.320415	0.748654	0.970967	Gm13373
ENSMUSG00000035829	800.468	-0.0677902	0.208276	-0.325482	0.744816	0.970066	Ppp1r26
ENSMUSG00000026831	70.6072	-0.946157	0.483529	-1.95678	0.0503739	0.524549	1700007K13Rik
ENSMUSG00000035772	573.965	-0.267403	0.220695	-1.21164	0.22565	0.806478	Mrps2
ENSMUSG00000026829	73.8895	0.8583	0.791065	1.08499	0.277925	0.837659	Gbgt1
ENSMUSG00000063611	274.979	1.59648	0.523502	3.04962	0.00229129	0.107711	Gm10134
ENSMUSG00000026821	2394.26	0.151219	0.143515	1.05368	0.292029	0.843364	Ralgds
ENSMUSG00000026816	656.76	-0.00690184	0.182972	-0.0377207	0.96991	0.996898	Gtf3c5
ENSMUSG00000026812	1983.52	0.0830453	0.192686	0.430987	0.666477	0.959813	Tsc1
ENSMUSG00000026809	22.6543	0.511791	0.941493	0.543595	0.58672	0.942234	Spaca9
ENSMUSG00000026807	76.2607	0.225498	0.504797	0.446709	0.655085	0.957905	Ak8
ENSMUSG00000035666	624.911	0.536882	0.335472	1.60038	0.109515	0.674984	Gtf3c4
ENSMUSG00000026806	243.331	-0.233403	0.292654	-0.797541	0.425137	0.905605	Ddx31
ENSMUSG00000079502	30.6325	0.415749	0.798663	0.520556	0.602676	0.947706	Cfap77
ENSMUSG00000083773	134.465	-7.02774	2.24102	-3.13595	0.00171296	0.0925488	Gm13394
ENSMUSG00000026803	677.773	0.0907886	0.181829	0.499307	0.617563	0.950053	Ttf1
ENSMUSG00000043535	1945.62	-0.0675824	0.169816	-0.397975	0.690649	0.96218	Setx
ENSMUSG00000035513	618.16	-0.16209	0.309035	-0.524503	0.599929	0.947637	Ntng2
ENSMUSG00000079499	107.817	-0.629494	0.467478	-1.34658	0.178117	0.763759	6530402F18Rik
ENSMUSG00000026799	352.422	-0.278847	0.267091	-1.04402	0.296477	0.844805	Med27
ENSMUSG00000039844	1671.54	0.164981	0.17649	0.934788	0.349898	0.868203	Rapgef1
ENSMUSG00000039826	330.457	0.0433984	0.353569	0.122744	0.90231	0.98939	Trub2
ENSMUSG00000026798	285.535	-0.037505	0.334694	-0.112058	0.910778	0.990298	Coq4
ENSMUSG00000059316	618.103	0.115292	0.271601	0.42449	0.671208	0.960737	Slc27a4
ENSMUSG00000069020	350.344	0.134487	0.227753	0.590494	0.554859	0.935354	Urm1
ENSMUSG00000039787	149.175	-0.343557	0.289372	-1.18725	0.235129	0.814366	Cercam
ENSMUSG00000026790	2553.67	-0.059862	0.192109	-0.311605	0.755341	0.972408	Odf2
ENSMUSG00000019715	933.876	0.0976176	0.223362	0.437037	0.662085	0.958395	Gle1
ENSMUSG00000057738	6652.21	0.109114	0.126038	0.865727	0.38664	0.887264	Sptan1
ENSMUSG00000039715	877.514	-0.137816	0.160328	-0.859591	0.390015	0.888718	Dync2i2
ENSMUSG00000054766	3031.85	-0.116271	0.200652	-0.579464	0.562276	0.936966	Set
ENSMUSG00000026785	33.4407	-0.17713	0.765829	-0.231292	0.817088	0.981935	Pkn3
ENSMUSG00000015335	337.389	0.427889	0.310534	1.37791	0.16823	0.752159	Zdhhc12
ENSMUSG00000039686	2730.21	-0.0570348	0.182924	-0.311794	0.755197	0.972393	Zer1
ENSMUSG00000039678	751.86	0.177235	0.221645	0.799633	0.423923	0.904847	Tbc1d13
ENSMUSG00000015337	184.557	0.204691	0.337207	0.60702	0.543838	0.933236	Endog
ENSMUSG00000039660	499.089	0.048758	0.248535	0.196181	0.844468	0.982946	Spout1
ENSMUSG00000039648	881.092	0.100086	0.354077	0.282666	0.777433	0.976391	Kyat1
ENSMUSG00000007476	330.306	-0.429783	0.351438	-1.22293	0.221358	0.806478	Lrrc8a
ENSMUSG00000079484	82.1713	-1.00677	0.391303	-2.57285	0.0100864	0.258369	Phyhd1
ENSMUSG00000075419	247.373	0.378684	0.347762	1.08892	0.27619	0.836985	Dolk
ENSMUSG00000052533	865.72	-0.158298	0.20926	-0.756465	0.44937	0.90955	Nup188
ENSMUSG00000026860	4743.36	0.0553347	0.245241	0.225634	0.821486	0.982236	Sh3glb2
ENSMUSG00000026858	1066.65	-0.00232983	0.179528	-0.0129775	0.989646	0.998778	Miga2
ENSMUSG00000026856	407.573	-0.287503	0.192567	-1.49301	0.135436	0.709713	Dolpp1
ENSMUSG00000026853	798.602	0.0730617	0.333609	0.219004	0.826647	0.982236	Crat
ENSMUSG00000039515	1922.8	0.159399	0.131336	1.21367	0.224872	0.806478	Ptpa
ENSMUSG00000089762	73.0178	-0.660373	0.512591	-1.28831	0.19764	0.785318	Ier5l
ENSMUSG00000047363	55.5968	0.377057	0.805333	0.4682	0.639641	0.955734	Cstad
ENSMUSG00000087268	29.9699	-0.312404	0.768435	-0.406545	0.684342	0.961627	Gm14486
ENSMUSG00000075416	32.8947	0.174754	0.978655	0.178566	0.858279	0.984279	Gm14488
ENSMUSG00000026857	498.638	-0.371077	0.237572	-1.56195	0.118299	0.687357	Ntmt1
ENSMUSG00000039483	625.12	0.0223837	0.235483	0.0950543	0.924272	0.992585	Asb6
ENSMUSG00000039476	79.3759	0.658504	0.529168	1.24441	0.213347	0.799281	Prrx2
ENSMUSG00000050737	2203.08	-0.148373	0.51236	-0.289587	0.772132	0.976094	Ptges
ENSMUSG00000084143	30.7592	0.055599	0.866551	0.0641613	0.948842	0.995445	Gm13400
ENSMUSG00000026848	2054.05	0.227483	0.137363	1.65608	0.0977065	0.649538	Tor1b
ENSMUSG00000026849	663.713	-0.153404	0.188372	-0.814371	0.415433	0.900569	Tor1a
ENSMUSG00000026851	947.452	0.144587	0.218364	0.662135	0.507885	0.925977	BC005624
ENSMUSG00000026854	1465.27	0.232866	0.164562	1.41507	0.157049	0.742655	Usp20
ENSMUSG00000075415	1214.57	-0.114738	0.191312	-0.599741	0.548679	0.934188	Fnbp1
ENSMUSG00000087269	142.874	-0.00604133	0.305727	-0.0197606	0.984234	0.998071	D330023K18Rik
ENSMUSG00000000194	1260.67	-0.00181797	0.243594	-0.00746314	0.994045	0.999462	Gpr107
ENSMUSG00000062661	406.135	-0.256941	0.327057	-0.785615	0.432093	0.905662	Ncs1
ENSMUSG00000055632	739.996	-0.267651	0.376669	-0.710573	0.477349	0.916667	Hmcn2
ENSMUSG00000076441	1332.17	-1.02756	0.23348	-4.40104	1.07732e-05	0.00258508	Ass1
ENSMUSG00000026843	1072.53	0.160717	0.139377	1.15311	0.248866	0.824045	Fubp3
ENSMUSG00000039356	399.537	-0.0851164	0.234547	-0.362897	0.716682	0.966233	Exosc2
ENSMUSG00000026842	1965.09	0.112584	0.204933	0.549371	0.582751	0.940784	Abl1
ENSMUSG00000026840	141.159	-0.592613	0.489602	-1.2104	0.226126	0.806907	Lamc3
ENSMUSG00000001864	89.5967	-0.278212	0.472831	-0.588397	0.556266	0.936058	Aif1l
ENSMUSG00000001855	498.187	0.346095	0.372871	0.92819	0.353309	0.868923	Nup214
ENSMUSG00000050592	31.3036	-1.70228	0.735959	-2.313	0.0207225	0.364902	Fam78a
ENSMUSG00000051373	222.532	-0.0523266	0.321541	-0.162737	0.870726	0.986203	Plpp7
ENSMUSG00000039262	3996.65	0.201199	0.207308	0.970533	0.331781	0.8636	Prrc2b
ENSMUSG00000039254	577.119	0.28173	0.293719	0.959182	0.337467	0.865995	Pomt1
ENSMUSG00000002550	864.927	-0.120067	0.162369	-0.739474	0.459619	0.91109	Uck1
ENSMUSG00000044627	2809.71	-0.362234	0.193769	-1.86941	0.0615653	0.558041	Swi5
ENSMUSG00000002546	2657.08	-0.0161675	0.145486	-0.111128	0.911515	0.990298	Golga2
ENSMUSG00000026825	1655.29	0.911031	0.334623	2.72256	0.00647786	0.201558	Dnm1
ENSMUSG00000039205	1199.59	-0.141064	0.228045	-0.618578	0.536195	0.932084	Ciz1
ENSMUSG00000039195	745.584	-0.163671	0.290906	-0.562624	0.573691	0.938893	Bbln
ENSMUSG00000026822	704.239	-1.74771	0.39938	-4.37605	1.20847e-05	0.00281573	Lcn2
ENSMUSG00000026820	274.034	0.0451555	0.268916	0.167917	0.866649	0.985787	Ptges2
ENSMUSG00000026819	1580.09	0.487224	0.345188	1.41148	0.158104	0.742857	Slc25a25
ENSMUSG00000039164	131.292	0.13909	0.360562	0.38576	0.699674	0.962801	Naif1
ENSMUSG00000039157	2197.07	0.263023	0.170019	1.54702	0.121858	0.690394	Fam102a
ENSMUSG00000026810	916.906	-0.201612	0.218726	-0.921754	0.356657	0.870782	Dpm2
ENSMUSG00000079442	386.737	0.0766071	0.304061	0.251946	0.801082	0.978945	St6galnac4
ENSMUSG00000026811	510.917	0.478583	0.260025	1.84052	0.0656913	0.570788	St6galnac6
ENSMUSG00000026817	801.998	0.505365	0.258615	1.95412	0.0506868	0.525837	Ak1
ENSMUSG00000026814	662.353	-0.625193	0.299663	-2.08632	0.0369499	0.465923	Eng
ENSMUSG00000009566	442.838	-0.163463	0.286477	-0.570596	0.568274	0.937202	Fpgs
ENSMUSG00000009555	2413.55	-0.0435898	0.361612	-0.120543	0.904053	0.989432	Cdk9
ENSMUSG00000059013	252.955	-0.251046	0.273971	-0.916324	0.359497	0.870949	Sh2d3c
ENSMUSG00000039021	188.748	0.491815	0.482806	1.01866	0.308364	0.84947	Ttc16
ENSMUSG00000009563	720.582	-0.0470289	0.242353	-0.194051	0.846136	0.982946	Tor2a
ENSMUSG00000053746	53.4835	0.60033	0.528067	1.13685	0.255603	0.829015	Ptrh1
ENSMUSG00000038987	74.8175	0.472265	0.512466	0.921554	0.356761	0.870782	Cfap157
ENSMUSG00000026797	3074.01	0.258555	0.170514	1.51633	0.129437	0.702789	Stxbp1
ENSMUSG00000026796	922.83	0.125854	0.194	0.648732	0.516512	0.929343	Niban2
ENSMUSG00000026792	542.277	0.286757	0.269573	1.06374	0.287445	0.840838	Lrsam1
ENSMUSG00000038900	10694.3	-0.226925	0.204917	-1.1074	0.26812	0.833552	Rpl12
ENSMUSG00000026791	454.844	-0.0938177	0.242698	-0.386562	0.69908	0.962624	Slc2a8
ENSMUSG00000038860	268.345	-0.225081	0.323947	-0.694808	0.487175	0.92076	Garnl3
ENSMUSG00000038831	1516.29	-0.275447	0.228693	-1.20444	0.228419	0.80913	Ralgps1
ENSMUSG00000004105	241.183	-0.582578	0.32824	-1.77485	0.0759225	0.604188	Angptl2
ENSMUSG00000068966	336.266	-0.101069	0.264704	-0.381819	0.702596	0.962873	Zbtb34
ENSMUSG00000026788	586.288	0.00281341	0.226159	0.01244	0.990075	0.998846	Zbtb43
ENSMUSG00000038765	27.4402	0.298812	0.713336	0.418894	0.675293	0.960737	Lmx1b
ENSMUSG00000038740	1006.51	0.0818504	0.179107	0.456991	0.647678	0.956379	Mvb12b
ENSMUSG00000086904	77.127	-0.294523	0.501273	-0.58755	0.556835	0.936058	Gm13404
ENSMUSG00000087461	71.2682	0.537305	0.514512	1.0443	0.296346	0.844792	C230014O12Rik
ENSMUSG00000038718	308.875	0.377402	0.230471	1.63752	0.101522	0.658662	Pbx3
ENSMUSG00000038696	471.7	-0.0647129	0.204455	-0.316515	0.751612	0.971911	Mapkap1
ENSMUSG00000026867	2714.6	-0.0197365	0.142941	-0.138074	0.890182	0.988453	Gapvd1
ENSMUSG00000026864	16323	0.0274224	0.262823	0.104338	0.916901	0.991811	Hspa5
ENSMUSG00000070953	444.661	-0.188902	0.225178	-0.838902	0.401524	0.891079	Rabepk
ENSMUSG00000035949	1134.12	-0.0221618	0.241728	-0.0916806	0.926952	0.993116	Fbxw2
ENSMUSG00000026869	850.729	0.263558	0.248443	1.06084	0.288762	0.841916	Psmd5
ENSMUSG00000026870	66.2821	-0.0461219	0.496775	-0.0928428	0.926028	0.992782	Cutal
ENSMUSG00000026873	169.514	0.101673	0.411286	0.247209	0.804747	0.979287	Phf19
ENSMUSG00000026875	312.914	0.2757	0.297703	0.92609	0.354399	0.869846	Traf1
ENSMUSG00000026874	90.3696	-0.133264	0.486653	-0.273838	0.784209	0.977548	Hc
ENSMUSG00000035875	41.3094	0.568766	0.619784	0.917685	0.358784	0.870782	AI182371
ENSMUSG00000057110	1258.58	0.00298871	0.236343	0.0126456	0.989911	0.998846	Cntrl
ENSMUSG00000026878	2790.9	-0.0145008	0.193639	-0.0748858	0.940306	0.994617	Rab14
ENSMUSG00000026879	1846.06	0.0579376	0.229276	0.252699	0.800501	0.978756	Gsn
ENSMUSG00000026880	264.359	0.231653	0.306888	0.754846	0.450342	0.90955	Stom
ENSMUSG00000035778	276.202	0.212361	0.320164	0.663288	0.507146	0.925868	Ggta1
ENSMUSG00000086555	44.9588	1.53576	0.582387	2.63701	0.00836413	0.229483	Gm13446
ENSMUSG00000026883	2104.69	0.1366	0.143665	0.950825	0.341693	0.867521	Dab2ip
ENSMUSG00000026885	224.958	0.36224	0.326252	1.11031	0.266867	0.833392	Ttll11
ENSMUSG00000026895	946.218	-0.579757	0.18571	-3.12183	0.00179728	0.0956783	Ndufa8
ENSMUSG00000026889	1047.27	0.240988	0.147904	1.62936	0.103237	0.661776	Rbm18
ENSMUSG00000026887	311.217	0.0701619	0.42107	0.166628	0.867663	0.985964	Mrrf
ENSMUSG00000047250	115.678	0.371668	0.473641	0.784704	0.432627	0.905662	Ptgs1
ENSMUSG00000009030	800.358	0.179791	0.223476	0.804524	0.421095	0.904317	Pdcl
ENSMUSG00000075376	1816.96	-0.0103531	0.196988	-0.052557	0.958085	0.996898	Rc3h2
ENSMUSG00000066798	607.633	0.0815848	0.199141	0.409684	0.682038	0.961627	Zbtb6
ENSMUSG00000050714	548.151	0.198931	0.246925	0.805633	0.420454	0.904147	Zbtb26
ENSMUSG00000035437	1402.55	0.313985	0.196522	1.59771	0.110108	0.674984	Rabgap1
ENSMUSG00000026915	2000.3	-0.160068	0.146565	-1.09213	0.274776	0.836796	Strbp
ENSMUSG00000035403	730.177	0.0944862	0.269748	0.350276	0.726132	0.968342	Crb2
ENSMUSG00000035392	1013.05	0.234061	0.210165	1.1137	0.265408	0.832192	Dennd1a
ENSMUSG00000107529	52.8083	1.51654	1.57236	0.964496	0.334798	0.863788	Gm44291
ENSMUSG00000000247	168.632	0.675362	0.394082	1.71376	0.0865727	0.629471	Lhx2
ENSMUSG00000026749	612.074	-0.0629025	0.242581	-0.259306	0.795399	0.978373	Nek6
ENSMUSG00000026750	506.811	0.478286	0.447841	1.06798	0.285528	0.840024	Psmb7
ENSMUSG00000026751	1301.65	-0.297027	0.235686	-1.26027	0.207573	0.791969	Nr5a1
ENSMUSG00000087164	34.4771	-0.0537906	0.818419	-0.065725	0.947597	0.995445	Nr5a1os
ENSMUSG00000063972	382.088	-0.205186	0.197255	-1.04021	0.298243	0.845549	Nr6a1
ENSMUSG00000046618	82.6266	0.728754	0.693276	1.05117	0.293178	0.843392	Olfml2a
ENSMUSG00000035295	24.8355	0.221686	0.776374	0.28554	0.77523	0.976391	Wdr38
ENSMUSG00000062997	398.51	-0.433553	0.383639	-1.13011	0.258431	0.829798	Rpl35
ENSMUSG00000026755	1366.67	-0.252522	0.182434	-1.38418	0.166302	0.75139	Arpc5l
ENSMUSG00000026754	1379.25	-0.0464861	0.186856	-0.24878	0.803531	0.978983	Golga1
ENSMUSG00000035236	1383.2	0.167222	0.205455	0.813913	0.415695	0.900569	Scai
ENSMUSG00000026753	1268.83	0.0590825	0.218853	0.269964	0.787188	0.977872	Ppp6c
ENSMUSG00000082536	84.9734	1.16316	0.427601	2.7202	0.00652428	0.202102	Gm13456
ENSMUSG00000049252	358.771	0.32135	0.403819	0.795776	0.426162	0.905662	Lrp1b
ENSMUSG00000036890	395.642	-0.155195	0.263061	-0.589959	0.555218	0.935515	Gtdc1
ENSMUSG00000026872	186.434	0.347447	0.33273	1.04423	0.296379	0.844792	Zeb2
ENSMUSG00000052155	692.925	0.35763	0.204595	1.74799	0.0804657	0.613685	Acvr2a
ENSMUSG00000026761	1457.81	-0.159282	0.234637	-0.678846	0.497236	0.923609	Orc4
ENSMUSG00000036792	918.379	0.386856	0.197032	1.96341	0.0495983	0.522079	Mbd5
ENSMUSG00000081272	25.9046	0.0842716	0.64174	0.131317	0.895524	0.988504	Ap2m1-ps
ENSMUSG00000069495	996.191	0.212868	0.182146	1.16866	0.24254	0.820379	Epc2
ENSMUSG00000026764	3168.9	0.171099	0.190726	0.897096	0.369668	0.878563	Kif5c
ENSMUSG00000026765	22.3265	-0.0923263	1.03659	-0.089067	0.929029	0.993495	Lypd6b
ENSMUSG00000026766	797.027	-0.1654	0.214271	-0.77192	0.440162	0.907357	Mmadhc
ENSMUSG00000017144	289.689	-0.495067	0.388974	-1.27275	0.203107	0.788731	Rnd3
ENSMUSG00000036249	521.687	-0.353506	0.210493	-1.67942	0.09307	0.643241	Rbm43
ENSMUSG00000026946	300.618	-0.194847	0.263578	-0.739237	0.459763	0.91109	Nmi
ENSMUSG00000036202	1296.38	0.045997	0.189044	0.243313	0.807763	0.979438	Rif1
ENSMUSG00000026950	312.974	-0.0575882	0.303209	-0.189929	0.849365	0.98325	Neb
ENSMUSG00000036093	881.277	0.279009	0.201869	1.38213	0.166932	0.75139	Arl5a
ENSMUSG00000017412	350.983	0.427647	0.33993	1.25804	0.208376	0.793364	Cacnb4
ENSMUSG00000055371	743.902	0.270399	0.198441	1.36262	0.173004	0.758885	Stam2
ENSMUSG00000036053	1405.17	-0.240879	0.178906	-1.3464	0.178173	0.763759	Fmnl2
ENSMUSG00000061136	1390.31	0.221269	0.195971	1.12909	0.258859	0.829798	Prpf40a
ENSMUSG00000026960	540.826	-0.247574	0.198463	-1.24746	0.212229	0.799066	Arl6ip6
ENSMUSG00000075334	391.923	-0.395184	0.223147	-1.77095	0.0765683	0.604296	Rprm
ENSMUSG00000060988	576.641	1.18318	0.245401	4.82142	1.42543e-06	0.000477431	Galnt13
ENSMUSG00000026824	897.977	-0.0429692	0.233339	-0.184149	0.853896	0.984022	Kcnj3
ENSMUSG00000026826	3396.46	0.366416	1.02469	0.357587	0.720653	0.967358	Nr4a2
ENSMUSG00000054181	42.8574	-0.856985	0.617039	-1.38887	0.164873	0.750307	A930012O16Rik
ENSMUSG00000026827	396.929	0.615013	0.380235	1.61745	0.10578	0.667412	Gpd2
ENSMUSG00000026832	32.6626	0.433343	0.656354	0.660228	0.509108	0.926443	Cytip
ENSMUSG00000026834	139.773	0.958794	0.523383	1.83192	0.0669639	0.575577	Acvr1c
ENSMUSG00000026836	559.555	0.133639	0.223524	0.597873	0.549925	0.934733	Acvr1
ENSMUSG00000026839	369.548	0.055523	0.243917	0.227631	0.819933	0.982236	Upp2
ENSMUSG00000086129	26.1165	-0.46461	0.844015	-0.550476	0.581993	0.940784	Gm13558
ENSMUSG00000036641	544.509	-0.0898078	0.279352	-0.321486	0.747842	0.970766	Ccdc148
ENSMUSG00000026991	2581.19	-0.00704896	0.158147	-0.0445723	0.964448	0.996898	Pkp4
ENSMUSG00000087455	27.2199	-0.11049	1.03905	-0.106337	0.915315	0.991507	5330411J11Rik
ENSMUSG00000026989	309.771	-2.09672	0.729605	-2.87377	0.00405598	0.150486	Dapl1
ENSMUSG00000035168	728.23	0.0845151	0.218082	0.387538	0.698358	0.962624	Tanc1
ENSMUSG00000026988	601.238	0.0901522	0.24544	0.367308	0.713389	0.965255	Wdsub1
ENSMUSG00000026987	3475.16	0.112991	0.227881	0.495832	0.620013	0.951131	Baz2b
ENSMUSG00000026977	2239.74	-0.00372987	0.135544	-0.0275178	0.978047	0.998071	Marchf7
ENSMUSG00000060703	220.977	0.408908	0.281933	1.45037	0.146956	0.728405	Cd302
ENSMUSG00000026980	192.935	0.965643	0.366239	2.63664	0.00837306	0.229483	Ly75
ENSMUSG00000054580	386.133	0.182579	0.412048	0.443101	0.657693	0.958373	Pla2r1
ENSMUSG00000026971	40.3555	-0.390126	0.668495	-0.583589	0.559497	0.936589	Itgb6
ENSMUSG00000026970	1123.58	-0.127206	0.191733	-0.663453	0.507041	0.925868	Rbms1
ENSMUSG00000064289	472.71	-0.202043	0.232312	-0.869706	0.384461	0.886543	Tank
ENSMUSG00000026914	861.437	-0.015072	0.223795	-0.0673474	0.946305	0.995445	Psmd14
ENSMUSG00000026904	521.352	1.29855	0.391084	3.3204	0.000898888	0.0602143	Slc4a10
ENSMUSG00000035000	101.578	0.668914	0.397019	1.68484	0.0920188	0.643075	Dpp4
ENSMUSG00000000392	49.4182	0.588558	0.505979	1.16321	0.244745	0.821261	Fap
ENSMUSG00000026896	402.058	0.205763	0.297035	0.692725	0.488482	0.920918	Ifih1
ENSMUSG00000026893	711.332	-0.426087	0.212266	-2.00732	0.0447152	0.503589	Gca
ENSMUSG00000059742	307.045	0.124115	0.282728	0.438992	0.660667	0.958395	Kcnh7
ENSMUSG00000075324	150.503	0.185572	0.410882	0.451642	0.651527	0.957329	Fign
ENSMUSG00000082127	81.9419	-0.213653	0.378778	-0.564058	0.572715	0.938893	Gm13577
ENSMUSG00000026888	200.705	0.474011	0.313929	1.50993	0.131061	0.705358	Grb14
ENSMUSG00000034903	298.201	-0.297858	0.276079	-1.07889	0.280638	0.838408	Cobll1
ENSMUSG00000057182	2385.45	0.104366	0.265188	0.393556	0.693909	0.962467	Scn3a
ENSMUSG00000075318	818.531	0.283024	0.33925	0.834263	0.404133	0.893187	Scn2a
ENSMUSG00000044647	562.253	0.978192	0.453464	2.15715	0.0309937	0.430438	Csrnp3
ENSMUSG00000026994	178.192	0.988956	0.386185	2.56083	0.0104422	0.261052	Galnt3
ENSMUSG00000034848	535.538	0.559633	0.243347	2.29974	0.0214632	0.37024	Ttc21b
ENSMUSG00000064329	49.01	1.2204	0.60786	2.00771	0.0446744	0.503589	Scn1a
ENSMUSG00000075316	218.054	0.730972	0.563302	1.29765	0.194406	0.78112	Scn9a
ENSMUSG00000034810	1852.25	1.41917	0.340855	4.16354	3.13351e-05	0.0055975	Scn7a
ENSMUSG00000034780	132.225	0.792148	0.307291	2.57784	0.00994197	0.257802	B3galt1
ENSMUSG00000027030	889.365	0.138052	0.268933	0.513333	0.607718	0.949064	Stk39
ENSMUSG00000027035	1057.56	-0.425214	0.289	-1.47133	0.141202	0.719429	Cers6
ENSMUSG00000005233	21.8654	-0.622151	1.32846	-0.468324	0.639553	0.955734	Spc25
ENSMUSG00000027070	137.941	1.53279	0.535189	2.86402	0.00418304	0.15337	Lrp2
ENSMUSG00000063145	375.34	0.127816	0.228976	0.558209	0.576701	0.940393	Bbs5
ENSMUSG00000075307	143.668	-0.32892	0.38254	-0.859833	0.389881	0.888717	Klhl41
ENSMUSG00000027086	383.39	0.193848	0.244843	0.791726	0.428521	0.905662	Fastkd1
ENSMUSG00000042133	1788.52	0.069941	0.127232	0.549711	0.582518	0.940784	Ppig
ENSMUSG00000070883	199.977	0.331428	0.38151	0.868727	0.384996	0.886742	Ccdc173
ENSMUSG00000027088	482.637	0.245347	0.249237	0.984389	0.324924	0.859602	Phospho2
ENSMUSG00000042155	422.007	0.810419	0.253632	3.19525	0.00139709	0.0816767	Klhl23
ENSMUSG00000068882	2656.72	-0.152589	0.161406	-0.945371	0.344469	0.867521	Ssb
ENSMUSG00000051730	213.845	-0.206261	0.239812	-0.860098	0.389735	0.88851	Mettl5
ENSMUSG00000085735	51.2209	-0.648943	0.450193	-1.44148	0.14945	0.731194	Mettl5os
ENSMUSG00000044308	2503.16	0.362295	0.172848	2.09604	0.036079	0.46145	Ubr3
ENSMUSG00000042064	168.031	-0.531382	0.346153	-1.53511	0.124758	0.693639	Myo3b
ENSMUSG00000014959	2971.96	-0.235999	0.154068	-1.53178	0.125576	0.695684	Gorasp2
ENSMUSG00000041997	1076.8	0.189612	0.155624	1.2184	0.223071	0.806478	Tlk1
ENSMUSG00000041975	373.418	0.00646018	0.183081	0.0352859	0.971852	0.997303	Mettl8
ENSMUSG00000041966	419.498	0.424601	0.251682	1.68705	0.0915931	0.643075	Dcaf17
ENSMUSG00000027015	418.056	0.308755	0.285273	1.08231	0.279114	0.838239	Cybrd1
ENSMUSG00000027012	3237.9	-0.0589847	0.17051	-0.345931	0.729395	0.968342	Dync1i2
ENSMUSG00000027010	1512.86	0.117284	0.15017	0.781008	0.434798	0.905662	Slc25a12
ENSMUSG00000027018	454.01	-0.275656	0.196291	-1.40432	0.160222	0.744882	Hat1
ENSMUSG00000041921	1821.1	0.279251	0.313474	0.890826	0.373022	0.880887	Metap1d
ENSMUSG00000084946	28.9049	-0.0610657	1.06125	-0.0575415	0.954114	0.996492	Dlx1as
ENSMUSG00000027111	668.978	0.546982	0.248807	2.19842	0.0279193	0.411796	Itga6
ENSMUSG00000006494	1461.04	0.294911	0.155612	1.89517	0.0580705	0.547245	Pdk1
ENSMUSG00000049044	1761.34	0.0361214	0.230852	0.15647	0.875662	0.987162	Rapgef4
ENSMUSG00000085439	53.4652	0.552768	0.911443	0.606476	0.544199	0.933236	Rapgef4os1
ENSMUSG00000086231	58.367	0.762016	1.02072	0.746544	0.455339	0.910395	Rapgef4os3
ENSMUSG00000004085	139.404	0.0922566	0.379587	0.243045	0.807971	0.979438	Map3k20
ENSMUSG00000055612	30.8474	-0.154601	0.74729	-0.206883	0.836102	0.982236	Cdca7
ENSMUSG00000085427	39.1564	-0.406428	0.759292	-0.535273	0.592461	0.944481	6430710C18Rik
ENSMUSG00000027109	1320.53	0.398894	0.168669	2.36495	0.0180324	0.341469	Sp3
ENSMUSG00000063714	134.035	-0.0460732	0.394595	-0.116761	0.90705	0.989778	Sp3os
ENSMUSG00000027108	765.511	-0.074137	0.217258	-0.341239	0.732924	0.969013	Ola1
ENSMUSG00000041777	418.9	-0.00131135	0.230222	-0.00569604	0.995455	0.999656	Cir1
ENSMUSG00000008226	737.403	0.170493	0.176759	0.964552	0.334769	0.863788	Scrn3
ENSMUSG00000041762	395.91	0.271065	0.209512	1.29379	0.195737	0.782803	Gpr155
ENSMUSG00000075284	384.584	-0.561269	0.246844	-2.27378	0.0229792	0.381599	Wipf1
ENSMUSG00000027107	32.4834	-1.02705	0.990024	-1.0374	0.299552	0.846081	Chrna1
ENSMUSG00000086382	56.3455	-0.109715	0.676765	-0.162117	0.871214	0.986203	Chrna1os
ENSMUSG00000086544	143.569	0.299978	0.486404	0.616725	0.537416	0.932084	Chn1os3
ENSMUSG00000056486	427.899	-0.36933	0.185179	-1.99445	0.0461033	0.506357	Chn1
ENSMUSG00000027104	1613.94	0.0318873	0.221823	0.143751	0.885697	0.988233	Atf2
ENSMUSG00000018770	2284.19	-0.317806	0.226049	-1.40592	0.159749	0.743997	Atp5g3
ENSMUSG00000009207	446.474	-0.142255	0.281572	-0.505217	0.613406	0.949645	Lnpk
ENSMUSG00000027099	570.964	-0.121237	0.225941	-0.536585	0.591554	0.944481	Mtx2
ENSMUSG00000081406	111.02	-0.0520404	0.485712	-0.107143	0.914676	0.991381	Rps6-ps4
ENSMUSG00000059005	5789.79	-0.0920808	0.20898	-0.44062	0.659488	0.958395	Hnrnpa3
ENSMUSG00000015839	1630.44	0.000350903	0.159347	0.00220213	0.998243	0.999807	Nfe2l2
ENSMUSG00000087222	37.2533	0.286926	0.788921	0.363694	0.716086	0.966221	E030042O20Rik
ENSMUSG00000042410	947.168	0.367002	0.196173	1.8708	0.0613722	0.557796	Agps
ENSMUSG00000075273	377.589	0.452429	0.251725	1.79732	0.0722849	0.592316	Ttc30b
ENSMUSG00000075271	184.537	0.706186	0.362645	1.94732	0.0514964	0.525837	Ttc30a1
ENSMUSG00000042369	382.038	0.238732	0.276437	0.863606	0.387804	0.887546	Rbm45
ENSMUSG00000042359	1629.68	-0.634193	0.256189	-2.47549	0.0133055	0.295459	Osbpl6
ENSMUSG00000002731	607.371	-0.077183	0.191009	-0.404081	0.686153	0.961627	Prkra
ENSMUSG00000002732	385.517	-0.34318	0.219698	-1.56205	0.118276	0.687357	Fkbp7
ENSMUSG00000002733	1129.6	-0.15277	0.141301	-1.08117	0.279623	0.838408	Plekha3
ENSMUSG00000051747	959.51	0.103383	0.417987	0.247336	0.804648	0.979287	Ttn
ENSMUSG00000044033	880.931	0.521501	0.279491	1.86589	0.0620564	0.558299	Ccdc141
ENSMUSG00000042272	1935.27	-0.174394	0.202323	-0.861957	0.388711	0.888064	Sestd1
ENSMUSG00000027016	86.7014	-1.07065	0.461271	-2.32109	0.0202822	0.363925	Zfp385b
ENSMUSG00000027014	621.38	-0.0887846	0.192785	-0.460537	0.645131	0.955734	Cwc22
ENSMUSG00000027011	821.803	-0.166784	0.155128	-1.07514	0.282314	0.838538	Ube2e3
ENSMUSG00000027009	160.521	0.380643	0.397905	0.956618	0.33876	0.86702	Itga4
ENSMUSG00000075256	43.2073	0.539259	1.09762	0.491297	0.623217	0.951792	Cerkl
ENSMUSG00000034701	243.45	-0.402494	0.301292	-1.33589	0.181585	0.767529	Neurod1
ENSMUSG00000027007	906.296	0.534955	0.276889	1.93202	0.0533576	0.531799	Itprid2
ENSMUSG00000059173	367.496	0.232191	0.341569	0.67978	0.496644	0.923496	Pde1a
ENSMUSG00000027006	2302.25	0.307373	0.156467	1.96447	0.049476	0.52159	Dnajc10
ENSMUSG00000027002	3618.76	0.272012	0.147115	1.84897	0.0644616	0.566934	Nckap1
ENSMUSG00000027001	143.34	0.20225	0.411563	0.49142	0.623129	0.951792	Dusp19
ENSMUSG00000026999	487.298	-0.0141755	0.251482	-0.0563679	0.955049	0.996775	Nup35
ENSMUSG00000070866	120.06	2.36897	0.69898	3.38918	0.000701013	0.0517069	Zfp804a
ENSMUSG00000027091	1703.26	-0.17326	0.184899	-0.937051	0.348732	0.86797	Zc3h15
ENSMUSG00000027087	706.045	0.519952	0.269755	1.9275	0.0539174	0.533434	Itgav
ENSMUSG00000048388	1521.07	0.00213546	0.289765	0.00736964	0.99412	0.999462	Fam171b
ENSMUSG00000059588	257.634	0.351225	0.329628	1.06552	0.286642	0.840816	Calcrl
ENSMUSG00000027082	172.278	0.814423	0.397643	2.04813	0.0405477	0.485395	Tfpi
ENSMUSG00000034101	732.435	-0.69916	0.227197	-3.07733	0.00208861	0.103638	Ctnnd1
ENSMUSG00000076437	333.601	0.548856	0.337981	1.62393	0.104391	0.663885	Selenoh
ENSMUSG00000050043	1439.47	-0.0953144	0.140811	-0.676895	0.498472	0.923623	Tmx2
ENSMUSG00000027080	276.123	-0.0822794	0.328173	-0.25072	0.802031	0.978983	Med19
ENSMUSG00000034075	920.01	0.267694	0.282469	0.947693	0.343286	0.867521	Zdhhc5
ENSMUSG00000027079	212.258	-0.371395	0.339475	-1.09403	0.273943	0.836521	Clp1
ENSMUSG00000034059	1643.36	0.131794	0.329134	0.400427	0.688842	0.961627	Ypel4
ENSMUSG00000023224	765.254	0.136591	0.24069	0.567496	0.570377	0.937746	Serping1
ENSMUSG00000027078	302.719	0.323986	0.261981	1.23668	0.216207	0.801529	Ube2l6
ENSMUSG00000027076	181.883	-0.0252708	0.400931	-0.0630302	0.949742	0.995445	Timm10
ENSMUSG00000027075	218.753	-0.226002	0.44047	-0.513093	0.607887	0.949064	Slc43a1
ENSMUSG00000050896	29.213	-0.356343	0.868559	-0.410269	0.681609	0.961627	Rtn4rl2
ENSMUSG00000027074	173.311	-0.285775	0.417856	-0.683908	0.494033	0.92322	Slc43a3
ENSMUSG00000027071	66.974	0.436138	0.581441	0.750099	0.453195	0.909719	P2rx3
ENSMUSG00000027067	1824.89	0.444579	0.22929	1.93894	0.0525089	0.528276	Ssrp1
ENSMUSG00000033955	1893.37	0.00215519	0.202281	0.0106545	0.991499	0.998873	Tnks1bp1
ENSMUSG00000044338	169.859	-0.838966	0.439803	-1.90759	0.0564438	0.543258	Aplnr
ENSMUSG00000045392	45.6419	0.135653	0.751155	0.180592	0.856687	0.984279	Olfr1033
ENSMUSG00000025314	554.707	-0.101684	0.227314	-0.447326	0.65464	0.957905	Ptprj
ENSMUSG00000051329	672.618	-0.0850255	0.220304	-0.385946	0.699537	0.962782	Nup160
ENSMUSG00000008200	3583.28	0.179389	0.302731	0.592569	0.55347	0.935214	Fnbp4
ENSMUSG00000040812	172.11	0.571159	0.338607	1.68679	0.091644	0.643075	Agbl2
ENSMUSG00000027282	1392.97	0.0982226	0.185482	0.529553	0.596422	0.945894	Mtch2
ENSMUSG00000040794	602.443	-0.618827	0.253699	-2.43922	0.0147189	0.307039	C1qtnf4
ENSMUSG00000005510	1587.67	-0.130197	0.220019	-0.591752	0.554017	0.935214	Ndufs3
ENSMUSG00000005505	96.2955	0.401101	0.490452	0.817819	0.41346	0.898271	Kbtbd4
ENSMUSG00000063235	140.987	-0.222192	0.312662	-0.710645	0.477304	0.916667	Ptpmt1
ENSMUSG00000005506	2174.04	0.313834	0.283198	1.10818	0.267784	0.833392	Celf1
ENSMUSG00000086495	30.7858	1.40436	0.959381	1.46382	0.143243	0.722705	Gm13778
ENSMUSG00000002102	1513.6	-0.0890103	0.212305	-0.419256	0.675029	0.960737	Psmc3
ENSMUSG00000002105	1641.46	0.0247208	0.2683	0.0921388	0.926588	0.993116	Slc39a13
ENSMUSG00000002111	80.7457	0.109362	0.549667	0.19896	0.842294	0.982908	Spi1
ENSMUSG00000040687	3017.91	0.161284	0.218454	0.738297	0.460334	0.91109	Madd
ENSMUSG00000002108	206.989	-0.439807	0.28989	-1.51715	0.129229	0.702606	Nr1h3
ENSMUSG00000002103	1151.74	0.405308	0.145709	2.78162	0.00540883	0.182313	Acp2
ENSMUSG00000002109	441.412	-0.0742489	0.225027	-0.329955	0.741434	0.969884	Ddb2
ENSMUSG00000027257	392.879	-0.199506	0.21083	-0.946288	0.344002	0.867521	Pacsin3
ENSMUSG00000027255	577.116	0.255779	0.341046	0.749984	0.453264	0.909719	Arfgap2
ENSMUSG00000040591	1168.5	0.00149794	0.171843	0.0087169	0.993045	0.999351	1110051M20Rik
ENSMUSG00000027253	190.067	0.0955756	0.407162	0.234736	0.814414	0.981549	Lrp4
ENSMUSG00000040549	1553.98	0.358466	0.276403	1.29689	0.194668	0.781178	Ckap5
ENSMUSG00000075040	536.998	-0.214286	0.290172	-0.73848	0.460223	0.91109	Zfp408
ENSMUSG00000027247	1167.15	0.225584	0.176524	1.27792	0.201277	0.786816	Arhgap1
ENSMUSG00000027244	1386.98	0.188926	0.171595	1.101	0.270897	0.834938	Atg13
ENSMUSG00000027243	334.071	0.509302	0.251866	2.02211	0.0431646	0.498891	Harbi1
ENSMUSG00000040506	1680.1	0.0200808	0.253053	0.0793542	0.936751	0.9942	Ambra1
ENSMUSG00000040495	38.5341	-0.398876	0.8489	-0.469874	0.638445	0.955557	Chrm4
ENSMUSG00000027239	849.785	-0.411174	0.282561	-1.45517	0.145623	0.72518	Mdk
ENSMUSG00000040479	9528.02	0.0807155	0.337671	0.239036	0.811078	0.98007	Dgkz
ENSMUSG00000095332	839.367	0.0013579	0.567449	0.00239299	0.998091	0.999807	Gm9821
ENSMUSG00000027230	907.38	1.32902	0.401231	3.31235	0.000925162	0.0609583	Creb3l1
ENSMUSG00000058318	2949.1	0.21094	0.283904	0.742997	0.457484	0.910845	Phf21a
ENSMUSG00000040434	778.554	-0.0155178	0.344218	-0.0450812	0.964043	0.996898	Large2
ENSMUSG00000027222	513.576	-0.00162854	0.230546	-0.00706384	0.994364	0.999462	Pex16
ENSMUSG00000044916	128.214	-0.266217	0.516914	-0.515012	0.606545	0.94901	1700029I15Rik
ENSMUSG00000027223	3751.42	0.0177674	0.124568	0.142632	0.886581	0.988233	Mapk8ip1
ENSMUSG00000068742	1147.38	-0.0305746	0.237431	-0.128772	0.897538	0.988688	Cry2
ENSMUSG00000084781	115.298	0.53316	0.449078	1.18723	0.235136	0.814366	D930015M05Rik
ENSMUSG00000049922	840.106	-0.0824332	0.174284	-0.472983	0.636225	0.954889	Slc35c1
ENSMUSG00000085261	190.543	-0.25683	0.349333	-0.7352	0.462218	0.912162	Gm13814
ENSMUSG00000027221	325.88	-0.512185	0.370372	-1.38289	0.166698	0.75139	Chst1
ENSMUSG00000027220	2255.77	0.110308	0.279258	0.395005	0.692839	0.962467	Syt13
ENSMUSG00000075028	366.178	0.224266	0.244326	0.917893	0.358675	0.870782	Prdm11
ENSMUSG00000075027	68.2732	-0.743099	0.464896	-1.59842	0.10995	0.674984	4631405J19Rik
ENSMUSG00000068735	6020.28	0.0628103	0.201145	0.312264	0.75484	0.972393	Trp53i11
ENSMUSG00000027217	155.11	-0.539286	0.321985	-1.67488	0.0939579	0.645372	Tspan18
ENSMUSG00000027215	1128.27	-0.42599	0.176249	-2.41698	0.01565	0.314237	Cd82
ENSMUSG00000027198	911.845	0.136655	0.201388	0.678566	0.497413	0.923609	Ext2
ENSMUSG00000040272	478.287	0.194863	0.278052	0.700813	0.48342	0.918537	Accs
ENSMUSG00000087006	189.087	-0.135004	0.545875	-0.247316	0.804664	0.979287	Gm13889
ENSMUSG00000027196	34.9717	0.995377	0.705655	1.41057	0.158371	0.742857	Alkbh3os1
ENSMUSG00000040174	309.138	0.392574	0.278518	1.40951	0.158684	0.742857	Alkbh3
ENSMUSG00000027195	1058.46	-0.0136867	0.256973	-0.0532611	0.957524	0.996898	Hsd17b12
ENSMUSG00000075020	113.668	-0.164557	0.367184	-0.448161	0.654037	0.957905	Mir670hg
ENSMUSG00000027194	739.674	0.104226	0.153677	0.678214	0.497636	0.923609	Ttc17
ENSMUSG00000081476	30.5392	-0.0695134	1.10057	-0.0631613	0.949638	0.995445	Itpa-ps1
ENSMUSG00000045464	80.4604	0.40986	0.445988	0.918994	0.358098	0.870782	2810002D19Rik
ENSMUSG00000027193	2117.97	0.0278318	0.168066	0.165601	0.868471	0.985964	Api5
ENSMUSG00000050587	179.948	1.26196	0.445765	2.831	0.0046403	0.163243	Lrrc4c
ENSMUSG00000027165	612.949	-0.228849	0.259736	-0.881083	0.378273	0.882831	Iftap
ENSMUSG00000061311	32.5245	-0.185207	1.01744	-0.182033	0.855557	0.984022	Rag1
ENSMUSG00000027164	615.656	0.296097	0.193607	1.52937	0.126172	0.695684	Traf6
ENSMUSG00000032841	31.8142	-0.246726	0.675069	-0.365482	0.714752	0.965717	Prr5l
ENSMUSG00000027163	854.316	-0.155399	0.228306	-0.68066	0.496087	0.923496	Commd9
ENSMUSG00000048058	89.0713	0.511198	0.529247	0.965898	0.334095	0.863788	Ldlrad3
ENSMUSG00000027189	2558.7	0.00402897	0.238849	0.0168683	0.986542	0.998071	Trim44
ENSMUSG00000083306	117.78	1.02667	1.7199	0.596937	0.55055	0.935214	Gm13868
ENSMUSG00000075012	32.0871	-1.53878	1.15926	-1.32738	0.184382	0.769389	Fjx1
ENSMUSG00000027188	98.3247	0.129068	0.584825	0.220696	0.82533	0.982236	Pamr1
ENSMUSG00000005089	456.626	-0.108511	0.364502	-0.297697	0.765934	0.974731	Slc1a2
ENSMUSG00000005087	344.804	1.09361	0.288819	3.78649	0.000152793	0.017178	Cd44
ENSMUSG00000010914	293.7	0.126563	0.249446	0.507374	0.611893	0.949515	Pdhx
ENSMUSG00000010911	394.005	-0.196543	0.252679	-0.777837	0.436665	0.905662	Apip
ENSMUSG00000012350	203.252	1.90622	0.440001	4.33231	1.47553e-05	0.00329473	Ehf
ENSMUSG00000087278	83.2667	-0.160796	0.765916	-0.209939	0.833715	0.982236	A930006I01Rik
ENSMUSG00000027187	503.2	0.120151	0.258691	0.464459	0.642319	0.955734	Cat
ENSMUSG00000032724	181.109	1.13433	0.367269	3.08855	0.00201136	0.101369	Abtb2
ENSMUSG00000027185	1049.45	-0.126825	0.165209	-0.767664	0.442687	0.907831	Nat10
ENSMUSG00000027184	3806.53	0.236403	0.202593	1.16689	0.243256	0.820379	Caprin1
ENSMUSG00000032698	412.168	-1.17557	0.248507	-4.73051	2.23951e-06	0.000666753	Lmo2
ENSMUSG00000046085	24.7229	-0.171597	1.31249	-0.130741	0.89598	0.988504	4931422A03Rik
ENSMUSG00000027180	2645.08	-0.151927	0.115922	-1.3106	0.189994	0.77526	Fbxo3
ENSMUSG00000068686	78.3795	-0.339907	0.360508	-0.942856	0.345755	0.867521	Cd59b
ENSMUSG00000032679	1084.63	0.0380117	0.385733	0.0985439	0.9215	0.992396	Cd59a
ENSMUSG00000068373	98.568	-0.3008	0.603206	-0.498668	0.618013	0.950268	D430041D05Rik
ENSMUSG00000027177	2292.46	0.144124	0.243212	0.592588	0.553457	0.935214	Hipk3
ENSMUSG00000086454	395.455	-0.0174004	0.303096	-0.0574087	0.95422	0.996492	Platr14
ENSMUSG00000027176	1181.56	0.219678	0.185283	1.18563	0.235767	0.814623	Cstf3
ENSMUSG00000027175	433.996	0.598985	0.503606	1.18939	0.234285	0.814366	Tcp11l1
ENSMUSG00000027173	170.521	-0.0243449	0.469282	-0.0518769	0.958627	0.996898	Depdc7
ENSMUSG00000074994	1024.7	-0.130808	0.256294	-0.510385	0.609782	0.949112	Qser1
ENSMUSG00000027171	40.1987	1.25748	0.878189	1.4319	0.152172	0.735383	Prrg4
ENSMUSG00000045106	98.8329	0.37552	0.495653	0.757627	0.448674	0.909261	Ccdc73
ENSMUSG00000027170	1188.44	0.319889	0.270611	1.1821	0.237167	0.814623	Eif3m
ENSMUSG00000005973	1665.83	0.277864	0.207788	1.33725	0.181141	0.767529	Rcn1
ENSMUSG00000027168	250.24	0.0957444	0.251015	0.381429	0.702885	0.962873	Pax6
ENSMUSG00000027167	193.613	0.534393	0.344361	1.55184	0.120701	0.690173	Elp4
ENSMUSG00000042670	567.501	-0.0311439	0.179318	-0.17368	0.862117	0.984516	Immp1l
ENSMUSG00000027166	162.552	-0.049926	0.350951	-0.142259	0.886875	0.988233	Dnajc24
ENSMUSG00000085218	131.07	0.301804	0.472376	0.638905	0.522885	0.931099	BB218582
ENSMUSG00000016386	159.443	0.815385	0.312324	2.61071	0.00903553	0.241704	Mpped2
ENSMUSG00000027122	835.099	0.171148	0.17618	0.97144	0.331329	0.863336	Arl14ep
ENSMUSG00000027120	10211	-4.376	0.559781	-7.81734	5.39498e-15	9.63723e-12	Fshb
ENSMUSG00000042604	58.3117	-1.0334	0.886069	-1.16628	0.243502	0.820379	Kcna4
ENSMUSG00000057234	151.325	0.166133	0.406733	0.408458	0.682938	0.961627	Mettl15
ENSMUSG00000027115	136.151	1.02437	0.478852	2.13921	0.0324188	0.439652	Kif18a
ENSMUSG00000048482	234.995	-0.449641	0.472637	-0.951347	0.341428	0.867521	Bdnf
ENSMUSG00000027162	2571.93	0.0952884	0.254524	0.374379	0.708122	0.963905	Lin7c
ENSMUSG00000050199	1052.88	-0.280485	0.218892	-1.28139	0.200058	0.786465	Lgr4
ENSMUSG00000027160	383.899	0.138409	0.229974	0.601847	0.547276	0.934145	Ccdc34
ENSMUSG00000074971	179.966	-0.317151	0.468667	-0.676709	0.49859	0.923623	Fibin
ENSMUSG00000074968	32.8991	0.108162	0.968795	0.111646	0.911104	0.990298	Ano3
ENSMUSG00000027134	271.133	0.0492568	0.32635	0.150932	0.880029	0.987931	Lpcat4
ENSMUSG00000027133	906.68	-0.266683	0.265539	-1.00431	0.31523	0.853346	Nop10
ENSMUSG00000027130	1246.51	0.08183	0.204273	0.400591	0.688721	0.961627	Slc12a6
ENSMUSG00000027131	481.757	0.0338204	0.225258	0.15014	0.880654	0.988064	Emc4
ENSMUSG00000027132	421.333	0.0395056	0.179036	0.220657	0.82536	0.982236	Katnbl1
ENSMUSG00000055943	1266.37	0.0415124	0.231098	0.179631	0.857442	0.984279	Emc7
ENSMUSG00000003604	371.549	-0.528406	0.36643	-1.44204	0.149292	0.731194	Aven
ENSMUSG00000057378	117.579	1.39191	0.458989	3.03255	0.00242493	0.112351	Ryr3
ENSMUSG00000044042	54.8154	-0.59939	0.863735	-0.693952	0.487712	0.92084	Fmn1
ENSMUSG00000074934	294.124	-4.00399	0.559956	-7.15054	8.64366e-13	1.38964e-09	Grem1
ENSMUSG00000023236	11772.3	-0.243684	0.229472	-1.06193	0.288268	0.841665	Scg5
ENSMUSG00000041219	52.8328	0.738943	0.597115	1.23752	0.215893	0.801529	Arhgap11a
ENSMUSG00000068615	146.944	0.428295	0.426251	1.00479	0.314996	0.853346	Gjd2
ENSMUSG00000087694	94.9848	0.14473	0.354582	0.408171	0.683148	0.961627	A530058N18Rik
ENSMUSG00000040383	886.271	0.350882	0.340309	1.03107	0.30251	0.847388	Aqr
ENSMUSG00000040321	233.584	0.412278	0.298604	1.38068	0.167376	0.75139	Zfp770
ENSMUSG00000057147	553.74	0.375354	0.24204	1.55079	0.120951	0.690285	Dph6
ENSMUSG00000040282	177.396	-0.319597	0.231053	-1.38322	0.166598	0.75139	Cdin1
ENSMUSG00000027210	375.149	-0.477849	0.227333	-2.10198	0.0355549	0.458393	Meis2
ENSMUSG00000027351	614.331	-0.202817	0.286555	-0.707778	0.479083	0.917631	Spred1
ENSMUSG00000027349	945.461	-0.0845602	0.177436	-0.476568	0.63367	0.954065	Fam98b
ENSMUSG00000027347	224.596	1.08081	0.54495	1.98332	0.0473315	0.512079	Rasgrp1
ENSMUSG00000040152	211.593	0.0631615	0.404963	0.155968	0.876058	0.987162	Thbs1
ENSMUSG00000040133	24.6234	0.382393	0.703058	0.543899	0.586511	0.942212	Gpr176
ENSMUSG00000005102	802.32	0.0696143	0.195612	0.35588	0.721931	0.967433	Eif2ak4
ENSMUSG00000009549	2132.49	-0.282335	0.218986	-1.28929	0.197299	0.78446	Srp14
ENSMUSG00000040093	328.768	0.448366	0.277372	1.61648	0.10599	0.667945	Bmf
ENSMUSG00000040084	176.573	0.455901	0.641039	0.711191	0.476966	0.916667	Bub1b
ENSMUSG00000074923	426.511	0.119035	0.343947	0.346086	0.729278	0.968342	Pak6
ENSMUSG00000040061	50.5239	0.756492	0.486175	1.55601	0.119707	0.689546	Plcb2
ENSMUSG00000074918	449.113	-0.0414133	0.215112	-0.192519	0.847335	0.983019	Inafm2
ENSMUSG00000045838	538.155	0.271076	0.325273	0.83338	0.40463	0.893332	Ccdc9b
ENSMUSG00000040035	4089.19	0.0820321	0.164332	0.499184	0.61765	0.950053	Disp2
ENSMUSG00000027331	38.0091	0.963923	0.775897	1.24233	0.214113	0.799938	Knstrn
ENSMUSG00000027332	4624.13	-0.0629309	0.235728	-0.266964	0.789497	0.978373	Ivd
ENSMUSG00000040007	653.825	0.023359	0.233148	0.10019	0.920194	0.992396	Bahd1
ENSMUSG00000074916	191.376	-0.153014	0.330648	-0.462772	0.643528	0.955734	Chst14
ENSMUSG00000039983	348.369	-0.458193	0.306532	-1.49476	0.134977	0.709713	Ccdc32
ENSMUSG00000027324	75.2009	0.0443857	0.53538	0.082905	0.933927	0.993649	Rpusd2
ENSMUSG00000027323	68.8707	0.995376	0.807826	1.23217	0.217886	0.803097	Rad51
ENSMUSG00000070730	372.821	-0.0709548	0.193482	-0.366725	0.713824	0.965581	Rmdn3
ENSMUSG00000034278	226.894	0.349886	0.430058	0.813578	0.415887	0.900864	Dnajc17
ENSMUSG00000055926	40.4313	1.244	0.72039	1.72684	0.0841962	0.621213	Gm14137
ENSMUSG00000068580	762.706	-0.0762524	0.232134	-0.328484	0.742545	0.969916	Zfyve19
ENSMUSG00000027315	2033.59	-0.00889035	0.133513	-0.066588	0.94691	0.995445	Spint1
ENSMUSG00000034226	55.7656	0.304473	0.659369	0.461764	0.64425	0.955734	Rhov
ENSMUSG00000034216	751.301	-0.0522115	0.162563	-0.321177	0.748076	0.970809	Vps18
ENSMUSG00000027314	125.763	-0.878041	0.411665	-2.1329	0.0329327	0.442322	Dll4
ENSMUSG00000027313	105.79	-0.486714	0.430694	-1.13007	0.258447	0.829798	Chac1
ENSMUSG00000034154	832.829	0.0893967	0.142835	0.625872	0.531399	0.931099	Ino80
ENSMUSG00000048647	62.3554	-0.0687638	0.481442	-0.142829	0.886425	0.988233	Exd1
ENSMUSG00000014077	1997.45	0.313847	0.203995	1.5385	0.123926	0.693639	Chp1
ENSMUSG00000085438	1643.97	0.240791	0.239699	1.00455	0.315112	0.853346	Oip5os1
ENSMUSG00000027306	77.4627	-0.16422	0.703536	-0.23342	0.815435	0.981733	Nusap1
ENSMUSG00000027305	243.803	-0.267856	0.323258	-0.828614	0.407323	0.894764	Ndufaf1
ENSMUSG00000027304	914.137	0.0129205	0.207208	0.0623553	0.95028	0.995445	Rtf1
ENSMUSG00000027297	37.3813	0.205731	0.893429	0.230271	0.817881	0.982084	Ltk
ENSMUSG00000034032	910.237	0.103092	0.198234	0.52005	0.603028	0.947706	Rpap1
ENSMUSG00000027298	162.655	0.307362	0.385834	0.796617	0.425674	0.905605	Tyro3
ENSMUSG00000033943	3408.69	0.10594	0.145015	0.730546	0.465056	0.912893	Mga
ENSMUSG00000033902	1056.72	-0.278904	0.223254	-1.24927	0.211567	0.797881	Mapkbp1
ENSMUSG00000098488	35.6046	0.0974504	0.785936	0.123993	0.901321	0.989175	Pla2g4b
ENSMUSG00000074899	22.1896	0.364222	0.856849	0.425071	0.670785	0.960737	Sptbn5
ENSMUSG00000027293	488.083	-0.0269389	0.263312	-0.102308	0.918512	0.992016	Ehd4
ENSMUSG00000050211	26.523	-0.179166	1.18546	-0.151136	0.879868	0.987931	Pla2g4e
ENSMUSG00000027291	1890.05	0.249784	0.124072	2.01322	0.0440916	0.503214	Vps39
ENSMUSG00000033808	1657.12	-0.0862111	0.122777	-0.702177	0.482569	0.918229	Tmem87a
ENSMUSG00000062646	882.153	0.41103	0.247878	1.65819	0.0972782	0.649538	Ganc
ENSMUSG00000027288	2441.88	0.162638	0.224616	0.724071	0.469022	0.914496	Zfp106
ENSMUSG00000027287	1175.1	-0.257184	0.230894	-1.11386	0.265339	0.832192	Snap23
ENSMUSG00000027286	512.832	-0.309424	0.183566	-1.68563	0.0918674	0.643075	Lrrc57
ENSMUSG00000027285	354.563	0.175151	0.252709	0.693094	0.488251	0.920918	Haus2
ENSMUSG00000033705	362.814	-0.266813	0.260506	-1.02421	0.305736	0.847467	Stard9
ENSMUSG00000027284	778.774	0.064619	0.321541	0.200966	0.840725	0.98273	Cdan1
ENSMUSG00000090100	834.568	-0.0603376	0.161297	-0.374078	0.708346	0.963905	Ttbk2
ENSMUSG00000087519	22.9238	-0.151219	1.2197	-0.12398	0.901331	0.989175	AV039307
ENSMUSG00000027272	1396.76	0.334762	0.214971	1.55724	0.119414	0.688989	Ubr1
ENSMUSG00000054484	760.621	-0.0458144	0.273182	-0.167706	0.866814	0.985837	Tmem62
ENSMUSG00000023572	965.244	0.110358	0.217257	0.507959	0.611482	0.949413	Ccndbp1
ENSMUSG00000074890	269.605	-0.152253	0.327423	-0.465005	0.641928	0.955734	Lcmt2
ENSMUSG00000027259	359.409	0.0339975	0.253222	0.134259	0.893197	0.988504	Adal
ENSMUSG00000050619	644.475	0.0846975	0.257052	0.329496	0.741781	0.969916	Zscan29
ENSMUSG00000027263	379.459	0.378207	0.350462	1.07917	0.280514	0.838408	Tubgcp4
ENSMUSG00000043909	3103.59	0.168498	0.142479	1.18261	0.236962	0.814623	Trp53bp1
ENSMUSG00000027254	1281.25	0.482403	0.214128	2.25287	0.0242673	0.386594	Map1a
ENSMUSG00000033526	2359.94	0.174795	0.264754	0.660219	0.509113	0.926443	Ppip5k1
ENSMUSG00000000308	1116.8	0.0105171	0.213962	0.0491541	0.960796	0.996898	Ckmt1
ENSMUSG00000033498	24.986	0.0772992	0.970814	0.079623	0.936537	0.994122	Strc
ENSMUSG00000033486	390.86	0.194275	0.328452	0.591487	0.554194	0.935214	Catsper2
ENSMUSG00000027248	16948.2	-0.360531	0.230122	-1.56669	0.117186	0.685964	Pdia3
ENSMUSG00000074884	317.447	-0.0838441	0.336919	-0.248855	0.803473	0.978983	Serf2
ENSMUSG00000027245	27.3554	-0.06793	0.755762	-0.0898828	0.92838	0.993495	Hypk
ENSMUSG00000048222	807.739	0.0203923	0.238906	0.085357	0.931978	0.993649	Mfap1b
ENSMUSG00000084407	50.1742	0.788633	0.550683	1.4321	0.152115	0.735383	Gm14018
ENSMUSG00000068479	419.713	-0.120445	0.240445	-0.500928	0.616422	0.950053	Mfap1a
ENSMUSG00000027242	150.663	-0.0349886	0.466029	-0.0750783	0.940152	0.994617	Wdr76
ENSMUSG00000027238	1301.16	-0.332253	0.184561	-1.80023	0.0718237	0.590041	Frmd5
ENSMUSG00000060227	2290.29	0.171659	0.209077	0.821032	0.411628	0.896237	Golm2
ENSMUSG00000033411	473.71	0.485605	0.234321	2.07239	0.0382287	0.473135	Ctdspl2
ENSMUSG00000027236	595.353	0.0589041	0.217699	0.270576	0.786717	0.977818	Eif3j1
ENSMUSG00000033396	768.566	0.0271809	0.243135	0.111794	0.910987	0.990298	Spg11
ENSMUSG00000060802	5856.38	-0.906225	0.236242	-3.836	0.000125052	0.0150035	B2m
ENSMUSG00000027227	453.864	0.720546	0.247843	2.90726	0.00364608	0.14286	Sord
ENSMUSG00000033256	326.297	0.159256	0.380457	0.418591	0.675515	0.960799	Shf
ENSMUSG00000027199	76.4331	0.508955	0.610044	0.834292	0.404116	0.893187	Gatm
ENSMUSG00000005802	556.056	0.544071	0.310431	1.75263	0.0796653	0.612573	Slc30a4
ENSMUSG00000005804	381.975	-0.495195	0.267078	-1.85412	0.0637219	0.56475	Bloc1s6
ENSMUSG00000005803	269.001	-0.1593	0.287543	-0.554004	0.579576	0.940619	Sqor
ENSMUSG00000027200	702.569	-0.263536	0.218479	-1.20623	0.227729	0.80913	Sema6d
ENSMUSG00000035183	73.9082	-0.674938	0.613674	-1.09983	0.271406	0.834938	Slc24a5
ENSMUSG00000027201	1579.05	-0.0328837	0.200536	-0.163979	0.869747	0.986203	Myef2
ENSMUSG00000087056	143.897	-0.168476	0.433544	-0.388602	0.697571	0.962483	Gm14004
ENSMUSG00000074872	68.0001	-0.635666	0.472634	-1.34494	0.178643	0.763759	Ctxn2
ENSMUSG00000027203	531.031	-0.12941	0.263704	-0.49074	0.62361	0.951792	Dut
ENSMUSG00000027204	332.6	1.20906	0.340192	3.55405	0.000379342	0.0329658	Fbn1
ENSMUSG00000068394	271.814	0.249131	0.266942	0.933276	0.350677	0.868203	Cep152
ENSMUSG00000035109	47.9052	0.746662	0.52604	1.4194	0.155782	0.740163	Shc4
ENSMUSG00000091337	2258.46	0.0317614	0.146547	0.216732	0.828417	0.982236	Eid1
ENSMUSG00000035093	1712.15	0.193259	0.167335	1.15492	0.248124	0.823513	Secisbp2l
ENSMUSG00000027206	1916.6	0.0735829	0.191185	0.384879	0.700327	0.962817	Cops2
ENSMUSG00000027207	447.233	0.296934	0.306594	0.968495	0.332797	0.863788	Galk2
ENSMUSG00000027208	29.1961	-0.190142	0.744653	-0.255344	0.798458	0.978373	Fgf7
ENSMUSG00000023330	201.642	-0.264902	0.240378	-1.10202	0.270451	0.834938	Dtwd1
ENSMUSG00000027359	489.858	-0.608415	0.280791	-2.16679	0.0302511	0.427156	Slc27a2
ENSMUSG00000027360	277	-0.553685	0.279832	-1.97863	0.0478575	0.514455	Hdc
ENSMUSG00000027361	599.273	0.0141465	0.274677	0.0515024	0.958925	0.996898	Gabpb1
ENSMUSG00000098024	122.16	-1.27614	0.351141	-3.63426	0.000278775	0.0259652	Gm27003
ENSMUSG00000027363	2255.26	-0.00151015	0.128003	-0.0117977	0.990587	0.998846	Usp8
ENSMUSG00000027365	1633.8	0.192516	0.156487	1.23024	0.218609	0.804251	Trpm7
ENSMUSG00000027366	1539.74	0.172163	0.197671	0.870954	0.383779	0.886464	Sppl2a
ENSMUSG00000001998	667.538	-0.248465	0.306922	-0.809538	0.418206	0.902776	Ap4e1
ENSMUSG00000001999	306.878	-0.0987312	0.242047	-0.407901	0.683347	0.961627	Blvra
ENSMUSG00000034906	25.4443	2.00968	1.00038	2.00892	0.0445457	0.503589	Ncaph
ENSMUSG00000074825	28.2025	1.18673	0.684713	1.73317	0.0830648	0.616643	Itpripl1
ENSMUSG00000044145	82.489	0.540824	0.536962	1.00719	0.313843	0.853047	1810024B03Rik
ENSMUSG00000003660	2723.78	0.21776	0.235365	0.9252	0.354862	0.870611	Snrnp200
ENSMUSG00000003662	1023.2	-0.188179	0.205073	-0.917621	0.358817	0.870782	Ciao1
ENSMUSG00000034850	1428.89	0.358431	0.247351	1.44908	0.147315	0.728735	Tmem127
ENSMUSG00000103957	51.0547	-0.460014	0.64021	-0.718536	0.472427	0.91555	Gm10766
ENSMUSG00000027367	2112.13	0.202271	0.134866	1.49979	0.13367	0.708776	Stard7
ENSMUSG00000027368	51.8309	-1.49057	0.721521	-2.06587	0.0388411	0.477043	Dusp2
ENSMUSG00000046338	35.421	-0.109412	0.622097	-0.175876	0.860392	0.98434	Gpat2
ENSMUSG00000027371	475.634	-0.191491	0.2156	-0.888178	0.374445	0.881627	Fahd2a
ENSMUSG00000079056	1882.95	-0.178968	0.246664	-0.725555	0.468112	0.914378	Kcnip3
ENSMUSG00000027376	555.237	0.173811	0.253043	0.686884	0.492156	0.922297	Prom2
ENSMUSG00000034800	355.987	0.393268	0.282709	1.39107	0.164203	0.750124	Zfp661
ENSMUSG00000027374	963.036	0.261057	0.208159	1.25412	0.209798	0.796124	Mrps5
ENSMUSG00000027375	267.88	-0.299988	0.263136	-1.14005	0.254266	0.827916	Mal
ENSMUSG00000027378	715.72	0.196882	0.1804	1.09136	0.275113	0.836796	Nphp1
ENSMUSG00000051319	381.499	-0.283128	0.303076	-0.934182	0.35021	0.868203	Mtln
ENSMUSG00000027381	509.132	0.167733	0.26259	0.638763	0.522977	0.931099	Bcl2l11
ENSMUSG00000014355	3107.28	0.0931698	0.138453	0.672936	0.500988	0.924256	Anapc1
ENSMUSG00000014361	160.897	0.0623038	0.455691	0.136724	0.891249	0.988453	Mertk
ENSMUSG00000014353	2170.17	0.141029	0.174089	0.810093	0.417886	0.902763	Tmem87b
ENSMUSG00000027386	95.0439	-0.726257	0.38315	-1.89549	0.0580273	0.547245	Fbln7
ENSMUSG00000027387	196.8	0.0558721	0.32783	0.17043	0.864672	0.985319	Zc3h8
ENSMUSG00000074807	133.966	0.0112417	0.338636	0.0331971	0.973517	0.997576	Gm10762
ENSMUSG00000042851	459.128	-0.0090428	0.248342	-0.0364126	0.970953	0.997063	Zc3h6
ENSMUSG00000090248	43.9113	-0.0486057	0.723229	-0.0672064	0.946417	0.995445	Gm14027
ENSMUSG00000079051	55.5042	0.664885	0.658973	1.00897	0.312988	0.85271	Vinac1
ENSMUSG00000027394	389.495	-0.0654102	0.233437	-0.280204	0.779321	0.976919	Ttl
ENSMUSG00000027395	627.724	0.165819	0.231727	0.715579	0.474251	0.91652	Polr1b
ENSMUSG00000037938	348.748	-0.0870495	0.249563	-0.348807	0.727234	0.968342	Chchd5
ENSMUSG00000027397	661.923	0.367913	0.335341	1.09713	0.272584	0.835144	Slc20a1
ENSMUSG00000087528	28.5773	-0.46217	0.852238	-0.542302	0.58761	0.942837	9830144P21Rik
ENSMUSG00000027398	23.2849	0.0361144	1.07074	0.0337283	0.973094	0.997541	Il1b
ENSMUSG00000074805	25.7229	0.9634	0.931764	1.03395	0.301158	0.847388	Il1bos
ENSMUSG00000037902	1373.8	0.205962	0.175068	1.17647	0.239408	0.817297	Sirpa
ENSMUSG00000027400	368.067	-0.320118	0.287334	-1.1141	0.265237	0.832192	Pdyn
ENSMUSG00000037885	1060.06	0.364684	0.303201	1.20278	0.229062	0.80913	Stk35
ENSMUSG00000027403	83.6493	2.55233	0.587968	4.34093	1.41881e-05	0.0032586	Tgm6
ENSMUSG00000027404	1219.36	0.0667459	0.308094	0.216641	0.828488	0.982236	Snrpb
ENSMUSG00000027405	3028.07	0.359516	0.267769	1.34263	0.17939	0.764393	Nop56
ENSMUSG00000027406	2096.17	0.0120078	0.159451	0.0753073	0.93997	0.994617	Idh3b
ENSMUSG00000053552	204.461	-0.182946	0.338162	-0.541001	0.588507	0.9433	Ebf4
ENSMUSG00000027408	201.077	-0.36584	0.350154	-1.04479	0.296118	0.844692	Cpxm1
ENSMUSG00000037773	1147.33	0.152015	0.286273	0.531014	0.595409	0.94512	Pced1a
ENSMUSG00000027411	1704.42	-0.0396088	0.266262	-0.148759	0.881744	0.988136	Vps16
ENSMUSG00000027303	1023.24	0.552798	0.299744	1.84423	0.0651493	0.568007	Ptpra
ENSMUSG00000060029	31.9429	-0.0841482	0.905789	-0.0929004	0.925983	0.992782	4930473A02Rik
ENSMUSG00000037740	731.334	-0.319014	0.188657	-1.69098	0.0908413	0.643075	Mrps26
ENSMUSG00000027301	1319.87	1.32073	0.338107	3.90625	9.37383e-05	0.012583	Oxt
ENSMUSG00000037727	307.435	0.686426	0.534301	1.28472	0.198891	0.786134	Avp
ENSMUSG00000027300	293.44	0.00113982	0.252278	0.00451813	0.996395	0.999656	Ubox5
ENSMUSG00000079043	88.5582	-0.576437	0.506873	-1.13724	0.255437	0.829015	Fastkd5
ENSMUSG00000037703	380.499	0.188579	0.295337	0.638521	0.523135	0.931099	Lzts3
ENSMUSG00000068290	1996.55	0.142643	0.218966	0.651442	0.514761	0.928229	Ddrgk1
ENSMUSG00000074797	612.076	-0.15849	0.255834	-0.619503	0.535585	0.932084	Itpa
ENSMUSG00000074796	50.9922	-0.780378	1.0327	-0.75567	0.449847	0.90955	Slc4a11
ENSMUSG00000027309	1963.92	0.0977711	0.193671	0.50483	0.613678	0.94965	Dnaaf9
ENSMUSG00000085566	278.85	0.223236	0.28835	0.774183	0.438823	0.906579	A730017L22Rik
ENSMUSG00000027312	1312.39	0.23423	0.194284	1.20561	0.227969	0.80913	Atrn
ENSMUSG00000027316	338.077	0.0382528	0.531778	0.0719337	0.942655	0.994883	Gfra4
ENSMUSG00000074793	112.337	0.0367236	0.489124	0.0750804	0.940151	0.994617	Hspa12b
ENSMUSG00000027327	479.655	0.207135	0.300233	0.689914	0.490248	0.920918	1700037H04Rik
ENSMUSG00000027329	288.5	-0.148911	0.319487	-0.466093	0.641149	0.955734	Spef1
ENSMUSG00000068267	2663.23	0.0196741	0.166362	0.11826	0.905861	0.989534	Cenpb
ENSMUSG00000027330	1234.32	0.384177	0.262044	1.46607	0.142628	0.721532	Cdc25b
ENSMUSG00000068264	535.577	-0.0237349	0.166085	-0.142908	0.886363	0.988233	Ap5s1
ENSMUSG00000037523	739.895	0.0299454	0.194122	0.154261	0.877404	0.987162	Mavs
ENSMUSG00000037514	696.14	-0.0316806	0.174391	-0.181665	0.855846	0.984187	Pank2
ENSMUSG00000048911	262.718	0.685791	0.399682	1.71584	0.0861906	0.627291	Rnf24
ENSMUSG00000027333	460.449	-0.270679	0.26104	-1.03693	0.29977	0.846183	Smox
ENSMUSG00000086822	94.7843	0.225727	0.456009	0.495006	0.620596	0.951131	5330413P13Rik
ENSMUSG00000079037	6944.52	-0.325601	0.154718	-2.10448	0.0353369	0.457921	Prnp
ENSMUSG00000027339	322.167	0.695053	0.442502	1.57073	0.116245	0.685507	Rassf2
ENSMUSG00000027340	2403.19	0.321274	0.30246	1.0622	0.288143	0.841665	Slc23a2
ENSMUSG00000027341	687.585	0.0506769	0.192475	0.26329	0.792327	0.978373	Tmem230
ENSMUSG00000027342	845.608	-0.231425	0.251362	-0.920682	0.357216	0.870782	Pcna
ENSMUSG00000058793	4978.91	0.35004	0.355788	0.983845	0.325192	0.859642	Cds2
ENSMUSG00000027346	3452.78	0.182244	0.224419	0.812069	0.416752	0.901523	Gpcpd1
ENSMUSG00000044991	464.893	0.114908	0.290864	0.395059	0.6928	0.962467	Shld1
ENSMUSG00000027350	38147.1	-0.0791316	0.309892	-0.255352	0.798451	0.978373	Chgb
ENSMUSG00000037376	661.477	0.376343	0.195792	1.92216	0.0545853	0.53446	Trmt6
ENSMUSG00000027353	137.041	0.361099	0.360492	1.00169	0.316495	0.854991	Mcm8
ENSMUSG00000027357	455.431	0.0347732	0.262552	0.132443	0.894634	0.988504	Crls1
ENSMUSG00000027358	49.6954	0.163178	0.610227	0.267406	0.789156	0.978373	Bmp2
ENSMUSG00000034723	3757.4	0.376512	0.318697	1.18141	0.23744	0.814623	Tmx4
ENSMUSG00000051177	277.554	0.529969	0.379467	1.39662	0.162529	0.747682	Plcb1
ENSMUSG00000039943	2775.25	0.229496	0.179804	1.27637	0.201825	0.787038	Plcb4
ENSMUSG00000039913	85.3852	1.66415	0.429994	3.87018	0.000108754	0.0137673	Pak5
ENSMUSG00000074771	100.541	0.278897	0.354884	0.785882	0.431937	0.905662	Ankef1
ENSMUSG00000027273	8182.88	0.0494477	0.165278	0.29918	0.764803	0.974615	Snap25
ENSMUSG00000027274	171.303	0.0165687	0.273997	0.0604704	0.951781	0.99595	Mkks
ENSMUSG00000027281	317.578	0.0938001	0.278585	0.336702	0.736342	0.96921	Slx4ip
ENSMUSG00000027276	199.938	-0.0735548	0.324387	-0.22675	0.820618	0.982236	Jag1
ENSMUSG00000062098	936.414	0.150768	0.18971	0.794728	0.426772	0.905662	Btbd3
ENSMUSG00000039092	28.1333	-0.687172	1.21527	-0.565449	0.571768	0.938567	Sptlc3
ENSMUSG00000074766	95.3579	-0.263566	0.416096	-0.633425	0.526456	0.931099	Ism1
ENSMUSG00000039033	349.169	0.158075	0.283386	0.557807	0.576976	0.940393	Tasp1
ENSMUSG00000045624	551.064	0.109784	0.204017	0.53811	0.590501	0.943769	Esf1
ENSMUSG00000027384	184.907	-0.320833	0.285747	-1.12279	0.261528	0.831557	Ndufaf5
ENSMUSG00000068205	220.958	0.150295	0.354147	0.424386	0.671284	0.960737	Macrod2
ENSMUSG00000051379	233.05	0.166431	0.339749	0.489866	0.624229	0.951792	Flrt3
ENSMUSG00000038844	505.95	0.375696	0.235552	1.59496	0.110721	0.676566	Kif16b
ENSMUSG00000008333	599.451	-0.0476823	0.240742	-0.198064	0.842995	0.982946	Snrpb2
ENSMUSG00000086171	208.265	-0.0708045	0.228683	-0.309618	0.756851	0.97274	Pcsk2os1
ENSMUSG00000027419	11734.5	0.811356	0.523091	1.55108	0.120883	0.690285	Pcsk2
ENSMUSG00000087115	36.6917	0.425243	0.838845	0.506939	0.612197	0.949515	Pcsk2os2
ENSMUSG00000027420	122.455	0.441098	0.419025	1.05268	0.292489	0.843392	Bfsp1
ENSMUSG00000015932	3181.52	0.28577	0.290211	0.984694	0.324774	0.859348	Dstn
ENSMUSG00000027422	6612.53	-0.0240707	0.192205	-0.125235	0.900338	0.989175	Rrbp1
ENSMUSG00000027423	1940.67	-0.00743043	0.162093	-0.0458406	0.963437	0.996898	Snx5
ENSMUSG00000027424	194.213	0.0425159	0.280159	0.151757	0.879379	0.987896	Mgme1
ENSMUSG00000037279	26.0511	0.478367	0.870591	0.549474	0.582681	0.940784	Ovol2
ENSMUSG00000027425	593.409	0.139979	0.1925	0.727163	0.467126	0.913857	Kat14
ENSMUSG00000083674	214.319	0.525587	0.365563	1.43775	0.150505	0.733394	Zfp133-ps
ENSMUSG00000037259	853.151	0.145456	0.3158	0.460597	0.645088	0.955734	Dzank1
ENSMUSG00000027427	785.883	0.0616576	0.188963	0.326295	0.744201	0.969916	Polr3f
ENSMUSG00000027428	724.701	-0.165141	0.195723	-0.843748	0.39881	0.891079	Rbbp9
ENSMUSG00000027429	2275.77	0.0525472	0.209921	0.250319	0.80234	0.978983	Sec23b
ENSMUSG00000074754	288.881	-0.589823	0.289908	-2.03452	0.0418992	0.49202	Smim26
ENSMUSG00000027430	561.475	0.247619	0.226886	1.09138	0.275106	0.836796	Dtd1
ENSMUSG00000063873	537.745	0.823358	0.273346	3.01214	0.00259411	0.117332	Slc24a3
ENSMUSG00000001768	448.178	0.112059	0.271523	0.412706	0.679822	0.961627	Rin2
ENSMUSG00000002728	1120.54	-0.364798	0.221723	-1.64529	0.0999107	0.656422	Naa20
ENSMUSG00000001767	650.948	-0.0701539	0.211673	-0.331425	0.740323	0.969355	Crnkl1
ENSMUSG00000037143	358.37	-0.0634477	0.428252	-0.148155	0.88222	0.988233	Cfap61
ENSMUSG00000068154	1351.8	0.369082	0.188596	1.957	0.0503477	0.524549	Insm1
ENSMUSG00000037110	741.581	-0.0937219	0.217403	-0.431098	0.666397	0.959813	Ralgapa2
ENSMUSG00000085958	21.6737	0.332278	1.17375	0.28309	0.777108	0.976391	A930019D19Rik
ENSMUSG00000074749	820.114	0.408407	0.22237	1.83662	0.0662668	0.572165	Kiz
ENSMUSG00000027433	906.126	0.231202	0.251358	0.919812	0.357671	0.870782	Xrn2
ENSMUSG00000054160	56.7641	1.57447	0.776572	2.02746	0.0426152	0.496007	Nkx2-4
ENSMUSG00000074743	545.141	0.156621	0.32819	0.477227	0.6332	0.953719	Thbd
ENSMUSG00000027435	187.305	0.0377416	0.327323	0.115304	0.908204	0.989778	Cd93
ENSMUSG00000036992	316.522	-0.0962086	0.287319	-0.33485	0.737738	0.96921	Nxt1
ENSMUSG00000027439	712.202	0.0995799	0.190427	0.522931	0.601023	0.947637	Gzf1
ENSMUSG00000027438	919.114	0.0275454	0.147939	0.186194	0.852292	0.983744	Napb
ENSMUSG00000027447	12079.6	-0.665911	0.259397	-2.56715	0.0102537	0.258496	Cst3
ENSMUSG00000074736	58.4778	0.531386	0.523426	1.01521	0.310006	0.849782	Syndig1
ENSMUSG00000068134	346.86	0.0828447	0.235734	0.351433	0.725264	0.968342	Zfp120
ENSMUSG00000060336	165.088	0.145826	0.337261	0.432384	0.665462	0.959674	Zfp937
ENSMUSG00000063364	24.652	0.772222	0.852939	0.905365	0.365272	0.874661	3300002I08Rik
ENSMUSG00000095315	84.9566	0.243704	0.384602	0.633654	0.526307	0.931099	Gm10130
ENSMUSG00000068130	60.758	0.265633	0.546429	0.486125	0.626879	0.952313	Zfp442
ENSMUSG00000033096	871.887	0.0898418	0.228024	0.394001	0.69358	0.962467	Apmap
ENSMUSG00000027452	52.3742	0.219119	0.589743	0.371549	0.710229	0.964491	Acss1
ENSMUSG00000033068	650.978	0.0171701	0.23978	0.0716075	0.942914	0.994929	Entpd6
ENSMUSG00000033059	1795.1	0.405324	0.301371	1.34493	0.178647	0.763759	Pygb
ENSMUSG00000032046	1179.19	0.0616156	0.21582	0.285495	0.775265	0.976391	Abhd12
ENSMUSG00000027454	37.5967	0.0469664	0.726035	0.0646889	0.948422	0.995445	Gins1
ENSMUSG00000068115	340.597	0.228308	0.283525	0.805247	0.420677	0.904147	Ninl
ENSMUSG00000082809	31.3541	0.609237	1.73662	0.350817	0.725726	0.968342	Gm14150
ENSMUSG00000027455	2640.97	-0.117541	0.224816	-0.522833	0.601091	0.947637	Nsfl1c
ENSMUSG00000087433	44.1497	0.135282	0.767608	0.176239	0.860106	0.98434	Gm14167
ENSMUSG00000032966	3042.37	-0.202986	0.221355	-0.917018	0.359133	0.870795	Fkbp1a
ENSMUSG00000027456	29.6828	0.159794	0.828333	0.19291	0.847029	0.983019	Sdcbp2
ENSMUSG00000027457	1892.88	0.164265	0.253236	0.648663	0.516556	0.929343	Snph
ENSMUSG00000044364	30.6516	0.968951	0.750033	1.29188	0.1964	0.783729	Tmem74b
ENSMUSG00000032869	833.897	0.00170728	0.186554	0.00915169	0.992698	0.999351	Psmf1
ENSMUSG00000032852	112.086	1.24639	0.612477	2.035	0.0418507	0.491878	Rspo4
ENSMUSG00000027459	418.098	0.324147	0.267513	1.2117	0.225626	0.806478	Fam110a
ENSMUSG00000027463	100.215	0.124185	0.67064	0.185174	0.853093	0.983853	Slc52a3
ENSMUSG00000060257	111.085	-0.166012	0.422559	-0.392874	0.694412	0.962467	Scrt2
ENSMUSG00000032802	3684.84	-0.281664	0.544458	-0.517328	0.604927	0.948295	Srxn1
ENSMUSG00000068079	39.4606	-0.668689	0.882896	-0.757382	0.448821	0.909261	Tcf15
ENSMUSG00000074698	1956.56	0.0929387	0.148385	0.626335	0.531095	0.931099	Csnk2a1
ENSMUSG00000027465	1690.82	-0.0418585	0.173783	-0.240867	0.809658	0.979821	Tbc1d20
ENSMUSG00000027466	2178.59	-0.108343	0.147107	-0.736491	0.461432	0.911693	Rbck1
ENSMUSG00000032715	115.893	-0.00988446	0.398131	-0.0248272	0.980193	0.998071	Trib3
ENSMUSG00000059361	109.048	0.179161	0.500108	0.358245	0.72016	0.967358	Nrsn2
ENSMUSG00000051817	385.232	0.494478	0.283371	1.74499	0.0809871	0.614018	Sox12
ENSMUSG00000074682	367.471	-0.0549963	0.264629	-0.207824	0.835366	0.982236	Zcchc3
ENSMUSG00000032680	44.1382	0.357388	0.670788	0.532789	0.59418	0.94497	6820408C15Rik
ENSMUSG00000088139	22.8499	-0.010605	0.721829	-0.0146918	0.988278	0.998524	Gm27343
ENSMUSG00000000359	50.641	-0.498162	0.518859	-0.96011	0.337	0.865372	Rem1
ENSMUSG00000019188	4199.85	0.0539788	0.114092	0.473118	0.636129	0.954889	H13
ENSMUSG00000042814	162.301	0.0807316	0.340141	0.237348	0.812387	0.980684	Mcts2
ENSMUSG00000042745	364.3	0.300205	0.383934	0.781919	0.434262	0.905662	Id1
ENSMUSG00000009876	30.9532	-0.586408	0.90044	-0.651246	0.514887	0.928322	Cox4i2
ENSMUSG00000007659	1252.5	0.00926169	0.186093	0.0497691	0.960306	0.996898	Bcl2l1
ENSMUSG00000027469	54.3136	0.781495	0.690468	1.13184	0.257704	0.829798	Tpx2
ENSMUSG00000042662	58.084	1.55368	0.665992	2.33288	0.0196545	0.35745	Dusp15
ENSMUSG00000074673	49.7702	-0.119113	0.508037	-0.234457	0.81463	0.981549	Ttll9
ENSMUSG00000027472	1328.26	-0.0498256	0.162155	-0.307272	0.758637	0.973392	Pdrg1
ENSMUSG00000042631	56.6442	1.35098	1.08836	1.2413	0.214495	0.799938	Xkr7
ENSMUSG00000027474	92.509	-0.920137	0.562505	-1.63578	0.101885	0.658686	Ccm2l
ENSMUSG00000003283	62.7706	0.541463	0.527185	1.02708	0.304381	0.847388	Hck
ENSMUSG00000068040	1810.56	0.268097	0.208624	1.28507	0.198767	0.786134	Tm9sf4
ENSMUSG00000074671	255.777	0.27065	0.381142	0.710104	0.47764	0.916882	Tspyl3
ENSMUSG00000051413	443.637	0.163279	0.257116	0.63504	0.525402	0.931099	Plagl2
ENSMUSG00000046020	1151.06	0.296137	0.141676	2.09025	0.0365957	0.464364	Pofut1
ENSMUSG00000027475	575.686	0.600533	0.342944	1.75111	0.079927	0.612573	Kif3b
ENSMUSG00000073236	221.332	0.280628	0.372742	0.752875	0.451525	0.909648	2500004C02Rik
ENSMUSG00000042548	1075.85	0.242516	0.194589	1.2463	0.212654	0.799205	Asxl1
ENSMUSG00000061411	1141.95	0.0470515	0.230907	0.203769	0.838534	0.982236	Nol4l
ENSMUSG00000056941	822.497	-0.315646	0.181103	-1.74291	0.0813497	0.614018	Commd7
ENSMUSG00000027478	117.355	-1.17289	0.469925	-2.49591	0.0125633	0.285381	Dnmt3b
ENSMUSG00000027479	1424.4	0.181986	0.140026	1.29966	0.193718	0.780747	Mapre1
ENSMUSG00000027483	63.4462	-2.54305	1.36995	-1.85631	0.0634101	0.56337	Bpifa1
ENSMUSG00000027485	56.5395	0.395582	1.61953	0.244257	0.807032	0.979287	Bpifb1
ENSMUSG00000027487	372.644	-0.538637	0.538704	-0.999877	0.31737	0.854991	Cdk5rap1
ENSMUSG00000027488	337.137	0.173939	0.260286	0.668262	0.503967	0.925799	Snta1
ENSMUSG00000038533	835.492	0.364266	0.211728	1.72044	0.0853525	0.625109	Cbfa2t2
ENSMUSG00000027489	69.8774	0.282815	0.489151	0.578175	0.563146	0.937008	Necab3
ENSMUSG00000027490	74.4199	1.11121	0.420296	2.64387	0.0081965	0.227591	E2f1
ENSMUSG00000000876	362.823	0.0971045	0.284537	0.341272	0.732899	0.969013	Pxmp4
ENSMUSG00000059842	184.548	-0.374336	0.325222	-1.15102	0.249725	0.82506	Zfp341
ENSMUSG00000038467	1996.48	0.0118393	0.289827	0.0408494	0.967416	0.996898	Chmp4b
ENSMUSG00000085691	73.5151	4.72199	1.3186	3.58107	0.000342184	0.0302269	Gm14216
ENSMUSG00000027593	2587.11	-0.16921	0.170392	-0.993063	0.320679	0.857248	Raly
ENSMUSG00000074656	1540.2	0.142277	0.213656	0.665917	0.505464	0.925868	Eif2s2
ENSMUSG00000027597	835.992	0.0743742	0.254018	0.292792	0.769681	0.975422	Ahcy
ENSMUSG00000027598	1250.92	0.0943676	0.172506	0.547038	0.584353	0.941184	Itch
ENSMUSG00000047459	1896.59	-0.299002	0.261906	-1.14164	0.253606	0.827381	Dynlrb1
ENSMUSG00000027602	934.913	-0.178823	0.2285	-0.782598	0.433863	0.905662	Map1lc3a
ENSMUSG00000038383	614.113	-0.413401	0.199628	-2.07086	0.0383722	0.474181	Pigu
ENSMUSG00000038375	2248.3	0.0520077	0.259496	0.200419	0.841153	0.982797	Trp53inp2
ENSMUSG00000038369	1526.43	0.150727	0.159338	0.945955	0.344172	0.867521	Ncoa6
ENSMUSG00000027603	2360.23	-0.836644	0.240552	-3.47801	0.000505153	0.0410169	Ggt7
ENSMUSG00000027605	568.982	-0.328411	0.181961	-1.80484	0.0710993	0.589728	Acss2
ENSMUSG00000027610	443.109	0.00101092	0.202407	0.0049945	0.996015	0.999656	Gss
ENSMUSG00000074652	55.3074	0.375423	0.558407	0.672311	0.501386	0.924312	Myh7b
ENSMUSG00000038324	2914.39	0.0719683	0.130635	0.550912	0.581694	0.940784	Trpc4ap
ENSMUSG00000038312	1177.63	0.269485	0.253898	1.06139	0.288513	0.841665	Edem2
ENSMUSG00000027611	34.3457	1.44123	0.825183	1.74656	0.080713	0.614018	Procr
ENSMUSG00000027612	177.704	0.966532	0.325502	2.96935	0.00298426	0.124942	Mmp24
ENSMUSG00000074649	421.745	0.378402	0.45491	0.831819	0.405511	0.893544	BC029722
ENSMUSG00000027613	800.435	0.0592261	0.332941	0.177888	0.858811	0.984279	Eif6
ENSMUSG00000074647	22.1325	1.03813	0.658862	1.57564	0.115108	0.684918	Fam83c
ENSMUSG00000005882	785.325	0.0915959	0.214088	0.427842	0.668766	0.960417	Uqcc1
ENSMUSG00000038241	1333.86	0.216969	0.294282	0.737281	0.460951	0.911549	Cep250
ENSMUSG00000074646	81.7059	0.445124	0.506252	0.879254	0.379264	0.8833	6430550D23Rik
ENSMUSG00000005881	3255.91	-0.12414	0.129316	-0.959974	0.337068	0.865372	Ergic3
ENSMUSG00000038180	78.4426	-0.454814	0.699128	-0.650545	0.51534	0.928712	Spag4
ENSMUSG00000103285	26.8587	-0.549105	0.970596	-0.56574	0.571571	0.93849	Gm37274
ENSMUSG00000089824	394.139	-0.179308	0.288754	-0.62097	0.534619	0.932084	Rbm12
ENSMUSG00000027618	597.622	-0.035163	0.172659	-0.203656	0.838623	0.982236	Nfs1
ENSMUSG00000067847	981.868	-0.335319	0.392899	-0.853448	0.393411	0.889423	Romo1
ENSMUSG00000027620	12823.4	0.014593	0.231684	0.0629869	0.949777	0.995445	Rbm39
ENSMUSG00000038116	1049.19	0.237991	0.193426	1.2304	0.218547	0.804207	Phf20
ENSMUSG00000046229	813.746	-0.130406	0.378365	-0.344657	0.730352	0.968801	Scand1
ENSMUSG00000038085	65.7539	-1.12909	0.619008	-1.82404	0.0681463	0.580218	Cnbd2
ENSMUSG00000102869	5685.04	0.296244	0.488707	0.60618	0.544395	0.933284	Norad
ENSMUSG00000027624	1297.91	0.404003	0.179193	2.25457	0.0241602	0.386594	Epb41l1
ENSMUSG00000027628	399.819	0.570303	0.321372	1.77459	0.0759655	0.604188	Aar2
ENSMUSG00000055494	30.1639	-0.540402	0.751129	-0.719452	0.471862	0.915315	Gm14168
ENSMUSG00000086118	30.936	1.2344	0.741453	1.66484	0.095945	0.647025	Gm14169
ENSMUSG00000061689	2313.22	-0.166557	0.266826	-0.624215	0.532486	0.931099	Dlgap4
ENSMUSG00000067818	259.657	-0.640096	0.283005	-2.26178	0.0237107	0.386594	Myl9
ENSMUSG00000062175	25.4807	0.443962	0.981725	0.452227	0.651106	0.957277	Tgif2
ENSMUSG00000085741	74.4998	0.569031	0.467244	1.21784	0.223283	0.806478	5430405H02Rik
ENSMUSG00000074629	61.6702	0.0350352	0.829345	0.0422444	0.966304	0.996898	4930518I15Rik
[truncated: 14,052 more rows]

## Sheet: Supplementary Table S2
	baseMean	log2FoldChange	lfcSE	stat	pvalue	padj	gene_symbol
ENSMUSG00000051951	151.703	-0.655749	0.458703	-1.42957	0.15284	0.422456	Xkr4
ENSMUSG00000102331	176.304	0.591899	1.02058	0.579964	0.561939	0.790266	Gm19938
ENSMUSG00000025902	58.5443	0.0573595	0.722392	0.0794022	0.936713	0.979165	Sox17
ENSMUSG00000033845	419.954	-0.517019	0.249138	-2.07523	0.037965	0.217515	Mrpl15
ENSMUSG00000102275	58.7723	1.08795	0.774652	1.40443	0.16019	0.430579	Gm37144
ENSMUSG00000025903	723.457	-0.23557	0.213842	-1.10161	0.270631	0.558378	Lypla1
ENSMUSG00000033813	844.816	-0.210486	0.250802	-0.839251	0.401329	0.678005	Tcea1
ENSMUSG00000002459	66.3761	0.604299	0.496263	1.2177	0.223339	0.507018	Rgs20
ENSMUSG00000033793	2199.73	-0.245719	0.176828	-1.3896	0.164652	0.436333	Atp6v1h
ENSMUSG00000025905	43.0939	2.3243	0.815353	2.85067	0.00436273	0.0777404	Oprk1
ENSMUSG00000025907	1187.87	0.209847	0.194795	1.07727	0.281361	0.570196	Rb1cc1
ENSMUSG00000090031	148.588	0.0109938	0.483023	0.0227604	0.981841	0.992704	4732440D04Rik
ENSMUSG00000033740	546.501	0.130924	0.325748	0.401917	0.687745	0.86113	St18
ENSMUSG00000051285	2737.29	0.409022	0.147751	2.76832	0.00563459	0.0875414	Pcmtd1
ENSMUSG00000103509	82.2596	0.329684	0.535537	0.615613	0.53815	0.775572	Gm38372
ENSMUSG00000025909	107.591	-0.141411	0.466489	-0.30314	0.761783	0.899889	Sntg1
ENSMUSG00000061024	369.304	-0.178612	0.367157	-0.486474	0.626631	0.829202	Rrs1
ENSMUSG00000025911	63.3567	0.732967	0.633773	1.15651	0.247471	0.533643	Adhfe1
ENSMUSG00000025912	111.931	0.315691	0.413596	0.763282	0.445295	0.71054	Mybl1
ENSMUSG00000045210	899.4	-0.0494426	0.192666	-0.256624	0.797469	0.915938	Vcpip1
ENSMUSG00000025915	355.42	-0.0695737	0.222825	-0.312234	0.754863	0.896319	Sgk3
ENSMUSG00000046101	68.7581	1.62959	0.578094	2.81891	0.00481876	0.0814041	Mcmdc2
ENSMUSG00000098234	229.993	0.299757	0.335703	0.892925	0.371897	0.65207	Snhg6
ENSMUSG00000099032	51.9748	-1.24931	0.782116	-1.59734	0.11019	0.361859	Tcf24
ENSMUSG00000025917	1282.4	0.0123608	0.166568	0.0742091	0.940844	0.980218	Cops5
ENSMUSG00000056763	1801.2	0.282867	0.311937	0.906808	0.364509	0.646892	Cspp1
ENSMUSG00000067851	2233.18	-0.105271	0.217871	-0.483179	0.628969	0.830702	Arfgef1
ENSMUSG00000048960	436.699	0.0167125	0.354651	0.0471238	0.962415	0.988123	Prex2
ENSMUSG00000057715	145.006	0.444803	0.333783	1.33261	0.18266	0.458915	A830018L16Rik
ENSMUSG00000016918	1334.14	-0.307018	0.244743	-1.25445	0.209679	0.491087	Sulf1
ENSMUSG00000025938	67.9318	0.587718	0.428251	1.37237	0.169949	0.443173	Slco5a1
ENSMUSG00000005886	1940.74	0.244031	0.161817	1.50807	0.131537	0.393898	Ncoa2
ENSMUSG00000025935	4228.47	-0.103632	0.168728	-0.614195	0.539086	0.776017	Tram1
ENSMUSG00000025937	570.69	-0.485106	0.275001	-1.76401	0.0777296	0.306769	Lactb2
ENSMUSG00000025932	1409.07	0.290348	0.21977	1.32115	0.186452	0.463077	Eya1
ENSMUSG00000092083	252.815	0.429648	0.33349	1.28834	0.197628	0.477298	Kcnb2
ENSMUSG00000025925	378.425	0.324554	0.209574	1.54864	0.121469	0.378961	Terf1
ENSMUSG00000067795	38.5143	-0.0757809	0.639128	-0.118569	0.905617	0.967248	4930444P10Rik
ENSMUSG00000043716	12644.4	-0.461678	0.222044	-2.07922	0.0375969	0.216672	Rpl7
ENSMUSG00000025921	341.603	0.00513952	0.24175	0.0212597	0.983039	0.993232	Rdh10
ENSMUSG00000025920	395.121	-0.751557	0.268825	-2.79571	0.00517854	0.0840969	Stau2
ENSMUSG00000025939	1267.07	0.0162936	0.204264	0.0797673	0.936422	0.979135	Ube2w
ENSMUSG00000079658	1125.93	0.0498503	0.220682	0.225892	0.821286	0.928434	Eloc
ENSMUSG00000025940	591.727	-0.191053	0.198526	-0.962355	0.335871	0.620268	Tmem70
ENSMUSG00000025779	95.9934	0.517341	0.394469	1.31149	0.189692	0.467098	Ly96
ENSMUSG00000042686	78.9101	0.342063	0.407753	0.838897	0.401527	0.678185	Jph1
ENSMUSG00000025777	1751	0.0869715	0.215303	0.403949	0.68625	0.860886	Gdap1
ENSMUSG00000067780	50.2332	1.03421	0.838935	1.23276	0.217664	0.501017	Pi15
ENSMUSG00000025776	105.174	0.0488645	0.500263	0.0976776	0.922188	0.973629	Crispld1
ENSMUSG00000043760	47.2837	-0.360593	0.665109	-0.542156	0.587711	0.80587	Pkhd1
ENSMUSG00000041859	107.458	-0.436409	0.43124	-1.01199	0.311544	0.598897	Mcm3
ENSMUSG00000097934	208.891	0.670339	0.523381	1.28078	0.200269	0.480028	6720483E21Rik
ENSMUSG00000025931	460.434	-0.679602	0.346127	-1.96345	0.0495941	0.243551	Paqr8
ENSMUSG00000041809	392.157	0.731923	0.328569	2.22761	0.0259065	0.182287	Efhc1
ENSMUSG00000041779	219.2	0.503611	0.296235	1.70004	0.0891236	0.327556	Tram2
ENSMUSG00000025933	262.065	-0.575197	0.26632	-2.15979	0.0307886	0.19899	Tmem14a
ENSMUSG00000025934	105.383	0.0250772	0.376406	0.0666228	0.946882	0.982254	Gsta3
ENSMUSG00000041670	67.3401	-0.030293	0.566438	-0.0534799	0.95735	0.98583	Rims1
ENSMUSG00000026158	997.632	-0.260373	0.287777	-0.904772	0.365586	0.64751	Ogfrl1
ENSMUSG00000026155	198.782	0.055639	0.397742	0.139887	0.888749	0.959995	Smap1
ENSMUSG00000026154	506.122	0.221926	0.272462	0.814521	0.415347	0.688253	Sdhaf4
ENSMUSG00000026153	1358.83	0.770138	0.205884	3.74065	0.000183548	0.0141389	Fam135a
ENSMUSG00000026147	50.0797	0.337992	0.504565	0.669869	0.502941	0.751475	Col9a1
ENSMUSG00000026141	76.2657	1.32642	0.674487	1.96656	0.0492336	0.242743	Col19a1
ENSMUSG00000100131	108.766	1.04681	0.539549	1.94015	0.0523616	0.251599	Gm28439
ENSMUSG00000101939	411.681	1.11473	0.474532	2.34911	0.0188185	0.155589	Gm28438
ENSMUSG00000101111	268.479	0.585496	0.470509	1.24439	0.213357	0.495442	Gm28437
ENSMUSG00000100862	314.182	0.832859	0.474288	1.75602	0.0790851	0.308887	Gm10925
ENSMUSG00000102070	415.395	0.678716	0.502959	1.34944	0.177194	0.452068	Gm28661
ENSMUSG00000101249	140.788	0.940746	0.543217	1.73181	0.0833079	0.316855	Gm29216
ENSMUSG00000073725	1839.17	0.105146	0.195015	0.539168	0.589771	0.807416	Lmbrd1
ENSMUSG00000033569	201.188	0.0516768	0.370491	0.139482	0.889069	0.960087	Adgrb3
ENSMUSG00000048874	2517.02	0.220814	0.157032	1.40617	0.159674	0.430347	Phf3
ENSMUSG00000026058	90.5453	-0.10949	0.365455	-0.299599	0.764483	0.90098	Khdrbs2
ENSMUSG00000091318	66.1001	0.73359	1.25811	0.583087	0.559835	0.788894	Semp2l1
ENSMUSG00000026134	160.947	-0.271245	0.306139	-0.886017	0.375608	0.65501	Prim2
ENSMUSG00000103746	57.2381	0.108725	0.516285	0.210591	0.833206	0.933874	1700001G17Rik
ENSMUSG00000004768	800.009	0.223223	0.159774	1.39711	0.162379	0.433153	Rab23
ENSMUSG00000042215	550.7	-1.1553	0.268927	-4.29597	1.73929e-05	0.00272235	Bag2
ENSMUSG00000042197	1740.03	-0.0881158	0.169695	-0.519261	0.603579	0.815985	Zfp451
ENSMUSG00000042182	71.1641	0.07256	0.619323	0.11716	0.906733	0.967751	Bend6
ENSMUSG00000026131	7008.92	0.330283	0.148997	2.2167	0.0266433	0.18473	Dst
ENSMUSG00000103364	80.2138	1.13377	1.20303	0.942429	0.345973	0.629676	Gm38157
ENSMUSG00000096992	71.4287	-0.0891996	0.53197	-0.167678	0.866837	0.950001	Gm26788
ENSMUSG00000101462	43.3749	1.3056	0.796717	1.63872	0.101271	0.348621	Gm3052
ENSMUSG00000042111	515.183	-0.318401	0.264229	-1.20502	0.228197	0.512043	Ccdc115
ENSMUSG00000026127	613.22	4.28518e-05	0.213948	0.00020029	0.99984	0.999908	Imp4
ENSMUSG00000026126	81.7765	0.235149	0.564353	0.41667	0.67692	0.856733	Ptpn18
ENSMUSG00000045174	140.389	-0.368464	0.566677	-0.650219	0.515551	0.760813	Amer3
ENSMUSG00000037509	365.287	-0.274476	0.254787	-1.07728	0.281355	0.570196	Arhgef4
ENSMUSG00000037503	1543.78	-0.0698409	0.208593	-0.334819	0.737761	0.887691	Fam168b
ENSMUSG00000026123	1851.94	-0.795771	0.326867	-2.43454	0.0149109	0.138714	Plekhb2
ENSMUSG00000045216	639.464	0.0798725	0.199461	0.400442	0.688831	0.861361	Hs6st1
ENSMUSG00000102202	76.6558	0.438401	0.378165	1.15929	0.24634	0.531848	Gm33280
ENSMUSG00000037470	2087.05	0.140679	0.147903	0.951158	0.341524	0.625927	Uggt1
ENSMUSG00000047180	92.8008	0.202095	0.410618	0.492174	0.622597	0.8269	Neurl3
ENSMUSG00000037447	357.986	-0.476209	0.310331	-1.53452	0.124901	0.384128	Arid5a
ENSMUSG00000010453	2973.03	0.27109	0.21657	1.25174	0.210663	0.492451	Kansl3
ENSMUSG00000037432	275.31	0.646006	0.269464	2.39737	0.0165131	0.145723	Fer1l5
ENSMUSG00000001143	1434.44	0.37437	0.180477	2.07433	0.0380484	0.217717	Lman2l
ENSMUSG00000037408	215.672	0.389013	0.260468	1.49352	0.135302	0.39909	Cnnm4
ENSMUSG00000001138	817.648	0.448847	0.191831	2.3398	0.0192941	0.156577	Cnnm3
ENSMUSG00000079610	195.472	-0.569729	0.354446	-1.60738	0.107972	0.358194	Ankrd39
ENSMUSG00000026121	811.194	0.560586	0.264552	2.119	0.0340903	0.207653	Sema4c
ENSMUSG00000087589	57.7214	1.03095	0.440035	2.34287	0.0191359	0.156577	D430040D24Rik
ENSMUSG00000061518	1933.08	-0.0669578	0.33614	-0.199196	0.842109	0.937355	Cox5b
ENSMUSG00000037351	2688.18	0.244858	0.200026	1.22413	0.220903	0.50468	Actr1b
ENSMUSG00000102416	191.408	0.37129	0.443591	0.837011	0.402587	0.678711	4933424G06Rik
ENSMUSG00000104237	121.978	-0.316759	0.574562	-0.551306	0.581424	0.802034	Gm33533
ENSMUSG00000026116	1402.74	0.238437	0.245216	0.972356	0.330874	0.615654	Tmem131
ENSMUSG00000050122	88.7433	-0.463991	0.498717	-0.93037	0.35218	0.635454	Vwa3b
ENSMUSG00000026114	110.254	0.744241	0.568158	1.30992	0.190223	0.467628	Cnga3
ENSMUSG00000026113	1986.41	0.152745	0.186873	0.817373	0.413715	0.686709	Inpp4a
ENSMUSG00000026112	1327.34	-0.567032	0.284936	-1.99003	0.0465871	0.236983	Coa5
ENSMUSG00000026111	872.88	-0.311142	0.255005	-1.22014	0.222411	0.506006	Unc50
ENSMUSG00000026110	472.261	-0.462969	0.294482	-1.57215	0.115916	0.371388	Mgat4a
ENSMUSG00000026090	1424.21	0.104502	0.270086	0.386922	0.698814	0.867137	Cracdl
ENSMUSG00000060771	353.98	1.10041	0.280393	3.92455	8.68929e-05	0.00830166	Tsga10
ENSMUSG00000037216	110.829	0.490954	0.439185	1.11787	0.263621	0.550835	Lipt1
ENSMUSG00000026088	370.595	0.32762	0.240986	1.3595	0.173989	0.448265	Mitd1
ENSMUSG00000026087	896.545	-0.201227	0.202567	-0.993385	0.320522	0.606773	Mrpl30
ENSMUSG00000058407	1260.93	0.0425272	0.179905	0.236387	0.813132	0.924131	Txndc9
ENSMUSG00000026083	2826.97	0.0193771	0.317596	0.0610119	0.95135	0.983571	Eif5b
ENSMUSG00000026082	468.758	0.303513	0.194417	1.56114	0.11849	0.374643	Rev1
ENSMUSG00000037138	242.369	-0.39511	0.270039	-1.46316	0.143425	0.410683	Aff3
ENSMUSG00000085391	86.492	-0.112833	0.416392	-0.270979	0.786407	0.910267	Gm16150
ENSMUSG00000048814	1023.58	-0.245868	0.282436	-0.870525	0.384014	0.662947	Lonrf2
ENSMUSG00000026080	661.024	-0.164118	0.177603	-0.924074	0.355448	0.638938	Chst10
ENSMUSG00000026078	731.541	-0.0692308	0.204771	-0.338089	0.735296	0.886589	Pdcl3
ENSMUSG00000103046	76.1304	0.0046415	0.710596	0.00653184	0.994788	0.998317	Gm37309
ENSMUSG00000026077	153.265	1.44927	0.71226	2.03475	0.0418764	0.227858	Npas2
ENSMUSG00000073702	8946.48	-0.362987	0.252622	-1.43688	0.150753	0.42024	Rpl31
ENSMUSG00000003134	1440.46	-0.00697258	0.295693	-0.0235805	0.981187	0.992543	Tbc1d8
ENSMUSG00000003135	675.234	-0.446683	0.181396	-2.46248	0.013798	0.133737	Cnot11
ENSMUSG00000085894	76.2975	0.0353647	0.491358	0.0719734	0.942623	0.980739	Gm15832
ENSMUSG00000048234	275.494	-0.595429	0.469441	-1.26838	0.204662	0.485207	Rnf149
ENSMUSG00000050967	48.0557	-1.46101	0.726856	-2.01005	0.0444262	0.232722	Creg2
ENSMUSG00000026074	2160.76	-0.0506596	0.161254	-0.31416	0.753399	0.895826	Map4k4
ENSMUSG00000026072	601.748	0.0676255	0.383818	0.176191	0.860144	0.946969	Il1r1
ENSMUSG00000026062	550.355	-0.0622816	0.290605	-0.214317	0.8303	0.932662	Slc9a2
ENSMUSG00000060679	649.275	-0.0580316	0.201437	-0.288088	0.773279	0.904628	Mrps9
ENSMUSG00000041907	56.8028	0.238271	0.491631	0.484655	0.627921	0.830063	Gpr45
ENSMUSG00000070939	1205.46	0.444214	0.185081	2.4001	0.0163906	0.145537	Tgfbrap1
ENSMUSG00000041878	45.5694	0.178493	0.465865	0.383143	0.701614	0.869585	8430432A02Rik
ENSMUSG00000010290	672.264	-0.0407688	0.200636	-0.203197	0.838981	0.936474	AI597479
ENSMUSG00000008136	110.777	0.30422	0.402411	0.755994	0.449653	0.712826	Fhl2
ENSMUSG00000066877	607.248	-0.161294	0.180258	-0.894792	0.370898	0.65088	Nck2
ENSMUSG00000026051	229.111	0.0803389	0.49941	0.160868	0.872198	0.951386	Ecrg4
ENSMUSG00000057363	399.832	-0.613731	0.385236	-1.59313	0.111131	0.363754	Uxs1
ENSMUSG00000041763	1224.49	0.231824	0.179267	1.29317	0.195951	0.475511	Tpp2
ENSMUSG00000026049	110.37	0.378701	0.485441	0.780116	0.435322	0.703063	Tex30
ENSMUSG00000026047	530.846	0.470234	0.234562	2.00473	0.0449916	0.234405	Poglut2
ENSMUSG00000041684	433.825	-0.143448	0.25815	-0.555677	0.578432	0.800382	Bivm
ENSMUSG00000026048	2468	0.36534	0.378868	0.964292	0.3349	0.619515	Ercc5
ENSMUSG00000046828	40.6247	-0.667584	0.869811	-0.767504	0.442782	0.708345	Mettl21e
ENSMUSG00000056870	218.309	0.0874808	0.294109	0.297443	0.766128	0.901835	Gulp1
ENSMUSG00000026043	793.879	0.353571	0.279932	1.26306	0.206568	0.487604	Col3a1
ENSMUSG00000026042	190.837	0.22996	0.354965	0.647839	0.517089	0.76195	Col5a2
ENSMUSG00000025995	896.395	0.145518	0.251762	0.577997	0.563266	0.791343	Wdr75
ENSMUSG00000025993	144.59	-0.734794	0.411087	-1.78744	0.0738663	0.299721	Slc40a1
ENSMUSG00000041144	717.777	0.0837684	0.362403	0.231147	0.8172	0.925693	Dnah7b
ENSMUSG00000101337	53.3876	-0.583429	0.565636	-1.03146	0.302327	0.589807	Dnah7c
ENSMUSG00000025986	761.881	0.257547	0.231439	1.11281	0.265792	0.553359	Slc39a10
ENSMUSG00000100213	209.746	0.847576	0.323568	2.61947	0.00880664	0.108187	Gm28151
ENSMUSG00000026109	122.619	0.112227	0.331547	0.338496	0.734989	0.886589	Tmeff2
ENSMUSG00000045954	193.074	-0.322678	0.399395	-0.807918	0.419138	0.691808	Cavin2
ENSMUSG00000026107	453.367	0.701378	0.283545	2.4736	0.0133759	0.131882	Nabp1
ENSMUSG00000099413	45.0793	-0.243313	0.768073	-0.316784	0.751408	0.894956	Gm17767
ENSMUSG00000018417	2128.07	-0.121943	0.235882	-0.516968	0.605179	0.816791	Myo1b
ENSMUSG00000026104	401.188	-0.278706	0.306315	-0.909867	0.362892	0.645615	Stat1
ENSMUSG00000026103	2736.3	0.247362	0.157307	1.57249	0.115838	0.371312	Gls
ENSMUSG00000002881	767.743	-0.178817	0.289223	-0.618265	0.5364	0.774428	Nab1
ENSMUSG00000043015	522.985	0.592449	0.292685	2.02419	0.0429508	0.230106	Nemp2
ENSMUSG00000041439	1402.87	-0.404534	0.328844	-1.23017	0.218634	0.501836	Mfsd6
ENSMUSG00000026102	851.465	0.417764	0.26167	1.59653	0.110371	0.362232	Inpp1
ENSMUSG00000041426	535.138	0.0411062	0.176397	0.233032	0.815737	0.924784	Hibch
ENSMUSG00000043629	163.073	-0.390981	0.467167	-0.836919	0.402638	0.678711	1700019D03Rik
ENSMUSG00000026098	85.9191	-0.320712	0.411557	-0.779265	0.435824	0.703476	Pms1
ENSMUSG00000026097	210.809	-0.76493	0.419546	-1.82323	0.068268	0.288695	Ormdl1
ENSMUSG00000026096	229.271	0.132101	0.293206	0.45054	0.652321	0.843301	Osgepl1
ENSMUSG00000026095	115.266	0.327119	0.428884	0.76272	0.44563	0.710815	Asnsd1
ENSMUSG00000096141	92.0984	0.0534395	0.358631	0.14901	0.881546	0.956221	Dnah7a
ENSMUSG00000026094	139.486	-0.23607	0.445963	-0.52935	0.596563	0.811865	Stk17b
ENSMUSG00000042807	375.803	-0.805698	0.261808	-3.07744	0.00208788	0.0537985	Hecw2
ENSMUSG00000041303	546.908	-0.00648339	0.211032	-0.0307224	0.975491	0.990846	Gtf3c3
ENSMUSG00000073678	924.651	0.10846	0.263812	0.411127	0.68098	0.858931	Pgap1
ENSMUSG00000052331	455.515	-0.413258	0.300631	-1.37464	0.169244	0.442333	Ankrd44
ENSMUSG00000025982	12272	0.678306	0.219599	3.08884	0.0020094	0.0526056	Sf3b1
ENSMUSG00000025981	987.871	-0.662458	0.434185	-1.52575	0.127072	0.387004	Coq10b
ENSMUSG00000101122	69.755	-0.183728	0.659392	-0.278633	0.780527	0.908536	Gm17971
ENSMUSG00000025980	2803.06	-0.445031	0.237586	-1.87314	0.0610492	0.273597	Hspd1
ENSMUSG00000073676	1428.81	-0.147694	0.267834	-0.551437	0.581334	0.802032	Hspe1
ENSMUSG00000025979	1103.28	0.013998	0.230612	0.0606993	0.951599	0.983571	Mob4
ENSMUSG00000025978	44.1429	-0.02203	0.572096	-0.0385076	0.969283	0.989184	Rftn2
ENSMUSG00000046994	250.115	0.298874	0.255732	1.1687	0.242524	0.527147	Mars2
ENSMUSG00000100215	172.719	-0.248036	0.408256	-0.607549	0.543487	0.778348	Gm8292
ENSMUSG00000038349	130.98	-0.488448	0.342948	-1.42426	0.154371	0.424138	Plcl1
ENSMUSG00000038331	87.6022	0.871744	0.463235	1.88186	0.0598549	0.271357	Satb2
ENSMUSG00000038323	300.566	-0.093995	0.316599	-0.29689	0.76655	0.901972	1700066M21Rik
ENSMUSG00000048495	410.124	0.565935	0.383525	1.47561	0.140047	0.406026	Tyw5
ENSMUSG00000025971	223.759	-0.159464	0.22284	-0.715597	0.47424	0.730261	Maip1
ENSMUSG00000038305	158.803	-0.367399	0.294564	-1.24726	0.212302	0.494628	Spats2l
ENSMUSG00000054770	483.587	0.499728	0.233208	2.14285	0.0321254	0.202165	Kctd18
ENSMUSG00000063558	779.004	0.404373	0.253956	1.59229	0.111319	0.364125	Aox1
ENSMUSG00000064294	210.67	-0.0946494	0.398481	-0.237526	0.812249	0.923909	Aox3
ENSMUSG00000079554	93.2526	2.24216	0.592139	3.78654	0.000152757	0.012556	Aox2
ENSMUSG00000103839	666.991	0.905231	0.466864	1.93896	0.0525062	0.251869	Gm37607
ENSMUSG00000051223	1981.48	-0.318409	0.203611	-1.56381	0.117862	0.374213	Bzw1
ENSMUSG00000026034	8806.68	0.881741	0.279525	3.15443	0.00160812	0.0475088	Clk1
ENSMUSG00000026035	238.77	-0.122021	0.259985	-0.469341	0.638826	0.83647	Ppil3
ENSMUSG00000026036	419.605	-0.021108	0.205199	-0.102866	0.918069	0.972385	Nif3l1
ENSMUSG00000026037	416.881	-0.305792	0.198756	-1.53853	0.123918	0.382927	Orc2
ENSMUSG00000085054	100.518	0.521704	0.43882	1.18888	0.234487	0.519033	Gm15834
ENSMUSG00000038174	786.705	-0.20446	0.302226	-0.676514	0.498715	0.748046	Fam126b
ENSMUSG00000026032	934.579	-0.176204	0.289864	-0.607885	0.543264	0.77829	Ndufb3
ENSMUSG00000102059	348.184	0.357702	0.300297	1.19116	0.233591	0.517984	Gm20257
ENSMUSG00000026031	1453.18	-0.0983634	0.21463	-0.458292	0.646743	0.84037	Cflar
ENSMUSG00000026029	389.055	0.258037	0.296124	0.871382	0.383546	0.662714	Casp8
ENSMUSG00000026028	1092.99	0.246778	0.181393	1.36046	0.173683	0.447923	Trak2
ENSMUSG00000026027	384.839	0.359099	0.200337	1.79247	0.0730571	0.297588	Stradb
ENSMUSG00000038079	567.101	0.0242977	0.161114	0.150811	0.880125	0.955667	Tmem237
ENSMUSG00000026024	304.065	0.0851867	0.320129	0.266101	0.790162	0.912433	Als2
ENSMUSG00000041075	491.544	-0.982404	0.27368	-3.58961	0.000331175	0.0200517	Fzd7
ENSMUSG00000047361	275.837	-0.816703	0.285701	-2.85859	0.00425525	0.0767528	Gm973
ENSMUSG00000026021	1489.09	-0.508935	0.196878	-2.58502	0.0097372	0.113526	Sumo1
ENSMUSG00000026020	1331.99	-0.294028	0.192922	-1.52408	0.127489	0.387507	Nop58
ENSMUSG00000067336	943.785	-0.115368	0.237238	-0.486296	0.626757	0.829202	Bmpr2
ENSMUSG00000041040	744.56	-0.305046	0.209709	-1.45462	0.145775	0.413954	Fam117b
ENSMUSG00000026018	170.582	0.618041	0.343994	1.79666	0.072389	0.296703	Ica1l
ENSMUSG00000026019	499.667	-0.241076	0.173928	-1.38607	0.165725	0.43731	Wdr12
ENSMUSG00000026017	829.105	0.681273	0.268066	2.54144	0.0110398	0.119785	Carf
ENSMUSG00000073664	1017.17	0.178734	0.301387	0.593039	0.553155	0.784434	Nbeal1
ENSMUSG00000049439	404.172	-0.351561	0.357704	-0.982826	0.325693	0.611463	Cyp20a1
ENSMUSG00000026782	985.277	-0.0407574	0.19838	-0.205451	0.83722	0.935455	Abi2
ENSMUSG00000026014	198.27	-0.37595	0.337991	-1.11231	0.266006	0.553493	Raph1
ENSMUSG00000052062	203.296	-0.297696	0.315296	-0.944179	0.345078	0.628959	Pard3b
ENSMUSG00000025969	388.599	-0.907544	0.395264	-2.29604	0.0216734	0.166779	Nrp2
ENSMUSG00000040865	1582.99	0.120266	0.204048	0.589402	0.555592	0.786078	Ino80d
ENSMUSG00000084799	217.569	0.741574	0.377835	1.96269	0.0496818	0.243818	Ino80dos
ENSMUSG00000101599	709.283	0.464597	0.232324	1.99978	0.0455238	0.235312	Gm20342
ENSMUSG00000025968	1546.11	0.0401311	0.133706	0.300144	0.764067	0.900851	Ndufs1
ENSMUSG00000025967	4736.89	-0.440152	0.240514	-1.83005	0.0672423	0.286383	Eef1b2
ENSMUSG00000027520	2463.76	-0.41002	0.314537	-1.30357	0.192381	0.470661	Zdbf2
ENSMUSG00000025964	616.714	0.391789	0.303458	1.29108	0.196676	0.476446	Adam23
ENSMUSG00000025963	43.4535	0.582962	0.667956	0.872755	0.382797	0.662287	Mdh1b
ENSMUSG00000025962	469.848	0.369936	0.213798	1.73031	0.0835754	0.317082	Fastkd2
ENSMUSG00000025959	1060.22	0.504562	0.218302	2.31131	0.0208159	0.162906	Klf7
ENSMUSG00000025958	1319.49	0.2084	0.163821	1.27212	0.20333	0.483436	Creb1
ENSMUSG00000025956	537.459	0.670884	0.25085	2.67444	0.00748536	0.0987732	Mettl21a
ENSMUSG00000070871	351.884	0.255582	0.274754	0.93022	0.352257	0.635454	Ccnyl1
ENSMUSG00000045005	808.054	-0.430049	0.231978	-1.85383	0.063763	0.278635	Fzd5
ENSMUSG00000051344	617.511	-0.0709731	0.2109	-0.336526	0.736475	0.88712	Plekhm3
ENSMUSG00000084416	39.4719	-0.270246	0.596785	-0.452836	0.650667	0.842664	Rpl10a-ps1
ENSMUSG00000025950	866.121	-0.432037	0.160485	-2.69207	0.00710102	0.0968841	Idh1
ENSMUSG00000025949	1044.39	0.36937	0.165291	2.23467	0.0254389	0.18071	Pikfyve
ENSMUSG00000015222	4786.11	0.201476	0.171753	1.17306	0.240774	0.525363	Map2
ENSMUSG00000055567	4415.86	0.535963	0.151165	3.54556	0.000391778	0.0213919	Unc80
ENSMUSG00000103375	57.9613	0.938308	0.609732	1.53889	0.123832	0.382927	Gm37181
ENSMUSG00000026005	441.141	-0.472847	0.331241	-1.4275	0.153436	0.423308	Rpe
ENSMUSG00000026004	1328.44	0.621251	0.30943	2.00773	0.0446721	0.233237	Kansl1l
ENSMUSG00000103382	59.5078	-0.636986	1.48894	-0.427812	0.668788	0.851127	Gm37755
ENSMUSG00000026003	1075.7	-0.230341	0.196745	-1.17076	0.241697	0.526047	Acadl
ENSMUSG00000026000	1633.97	0.659026	0.296002	2.22643	0.0259856	0.182582	Lancl1
ENSMUSG00000062209	352.268	0.0867779	0.345674	0.25104	0.801783	0.917831	Erbb4
ENSMUSG00000025997	370.164	0.146896	0.254274	0.577706	0.563462	0.791408	Ikzf2
ENSMUSG00000053153	60.3667	-1.09166	0.528546	-2.06541	0.038884	0.219448	Spag16
ENSMUSG00000026196	55.9715	0.323611	0.462158	0.700218	0.483791	0.736016	Bard1
ENSMUSG00000026192	1233.14	-0.486942	0.267568	-1.81988	0.0687773	0.289534	Atic
ENSMUSG00000026193	159.467	-0.867828	0.583353	-1.48766	0.136842	0.401546	Fn1
ENSMUSG00000102123	41.0797	3.01771	1.1051	2.7307	0.00631998	0.091754	Gm4319
ENSMUSG00000039395	135.377	0.126387	0.35536	0.355659	0.722096	0.880142	Mreg
ENSMUSG00000026189	342.049	-0.0535241	0.208517	-0.25669	0.797418	0.915938	Pecr
ENSMUSG00000026188	305.727	0.548893	0.25032	2.19276	0.0283246	0.192046	Tmem169
ENSMUSG00000026187	785.079	0.219646	0.152719	1.43824	0.150367	0.419889	Xrcc5
ENSMUSG00000039372	420.994	-0.610275	0.266245	-2.29215	0.0218968	0.167796	Marchf4
ENSMUSG00000039354	1058.54	-0.0234297	0.203162	-0.115325	0.908187	0.968343	Smarcal1
ENSMUSG00000046330	7541.17	-0.587373	0.23914	-2.45619	0.0140418	0.135119	Rpl37a
ENSMUSG00000039323	390.269	-0.0335907	0.276332	-0.121559	0.903248	0.966077	Igfbp2
ENSMUSG00000026185	19412.8	-0.809716	0.203542	-3.97813	6.94601e-05	0.00709699	Igfbp5
ENSMUSG00000055322	4100.66	0.511429	0.253736	2.01559	0.0438425	0.231392	Tns1
ENSMUSG00000061815	1284.1	0.969615	0.6644	1.45938	0.14446	0.411587	Rufy4
ENSMUSG00000006304	1559.89	-0.713569	0.31841	-2.24104	0.0250234	0.179631	Arpc2
ENSMUSG00000006299	2011.72	-0.244199	0.137872	-1.77121	0.0765259	0.304862	Aamp
ENSMUSG00000026179	910.05	-0.117513	0.154199	-0.762089	0.446007	0.7111	Pnkd
ENSMUSG00000006301	972.14	0.118338	0.18509	0.639353	0.522593	0.765447	Tmbim1
ENSMUSG00000073650	200.361	0.588633	0.520971	1.12988	0.258528	0.545102	Catip
ENSMUSG00000026177	70.7986	0.17052	0.469375	0.363291	0.716387	0.877419	Slc11a1
ENSMUSG00000026176	1340.29	-0.0739179	0.146734	-0.503756	0.614433	0.821716	Ctdsp1
ENSMUSG00000033364	624.646	-0.130731	0.231543	-0.56461	0.572339	0.79664	Usp37
ENSMUSG00000026174	574.274	-0.0745148	0.157713	-0.47247	0.636591	0.834998	Cnot9
ENSMUSG00000026173	313.331	-0.212627	0.230531	-0.922334	0.356354	0.639551	Plcd4
ENSMUSG00000026135	964.875	0.29081	0.203798	1.42695	0.153595	0.423556	Zfp142
ENSMUSG00000026172	314.766	0.0502581	0.225534	0.222841	0.823659	0.92973	Bcs1l
ENSMUSG00000026171	2201.6	0.676976	0.328374	2.0616	0.0392455	0.220677	Rnf25
ENSMUSG00000033276	824.178	0.512231	0.270833	1.89132	0.0585822	0.268479	Stk36
ENSMUSG00000033257	2263.67	0.574883	0.243783	2.35817	0.0183653	0.153158	Ttll4
ENSMUSG00000026170	928.121	0.615204	0.398597	1.54342	0.122728	0.381024	Cyp27a1
ENSMUSG00000026167	141.219	-1.57142	0.878034	-1.78971	0.0735008	0.298816	Wnt10a
ENSMUSG00000090071	1011.8	-0.831624	0.286697	-2.90071	0.00372315	0.0714829	Cdk5r2
ENSMUSG00000055197	100.582	1.2256	0.579745	2.11404	0.0345118	0.208879	Fev
ENSMUSG00000006546	502.806	0.74631	0.301741	2.47335	0.0133855	0.131882	Cryba2
ENSMUSG00000047021	108.381	-0.157627	0.328413	-0.479965	0.631252	0.832129	Cfap65
ENSMUSG00000006538	154.024	-2.1783	0.62303	-3.49629	0.000471768	0.023771	Ihh
ENSMUSG00000026162	67.15	1.01633	0.423979	2.39712	0.0165245	0.145723	Nhej1
ENSMUSG00000026205	38.5088	0.954588	0.783201	1.21883	0.222909	0.506447	Slc23a3
ENSMUSG00000033159	1162.9	0.67699	0.264262	2.56181	0.0104128	0.117129	Cnppd1
ENSMUSG00000049339	1991.72	-0.359325	0.334981	-1.07267	0.283418	0.572459	Retreg2
ENSMUSG00000026197	393.311	0.28148	0.245666	1.14578	0.251886	0.538662	Zfand2b
ENSMUSG00000033124	412.86	0.248558	0.3799	0.654272	0.512937	0.75901	Atg9a
ENSMUSG00000026199	986.236	0.88463	0.273763	3.23137	0.00123199	0.0413841	Ankzf1
ENSMUSG00000026200	384.294	0.484194	0.283229	1.70955	0.0873494	0.324456	Glb1l
ENSMUSG00000026201	993.719	-0.0293583	0.191003	-0.153706	0.877841	0.954666	Stk16
ENSMUSG00000026202	1307.74	-0.910206	0.350512	-2.59679	0.00940996	0.111657	Tuba4a
ENSMUSG00000026203	2001.43	-0.0760289	0.188097	-0.4042	0.686066	0.860886	Dnajb2
ENSMUSG00000026204	10906.7	0.13357	0.331912	0.402426	0.68737	0.86113	Ptprn
ENSMUSG00000033061	5765.06	0.0628844	0.286472	0.219513	0.826251	0.930829	Resp18
ENSMUSG00000026209	1019.2	-0.0671332	0.22062	-0.304293	0.760904	0.899285	Dnpep
ENSMUSG00000026208	49.2915	0.483135	0.583591	0.827866	0.407747	0.681961	Des
ENSMUSG00000026207	1445.82	0.915151	0.335851	2.72487	0.00643267	0.0924257	Speg
ENSMUSG00000033021	3943.83	0.768744	0.229067	3.35598	0.000790845	0.0326846	Gmppa
ENSMUSG00000033007	958.646	-0.592781	0.184993	-3.20434	0.00135371	0.0434871	Asic4
ENSMUSG00000032997	2648.67	-0.224803	0.158012	-1.4227	0.154824	0.424465	Chpf
ENSMUSG00000026211	1273.44	0.220919	0.245383	0.900306	0.367957	0.649381	Obsl1
ENSMUSG00000051703	893.208	0.0849395	0.288518	0.294399	0.768453	0.902694	Tmem198
ENSMUSG00000032968	2272.21	0.813154	0.346459	2.34704	0.018923	0.155923	Inha
ENSMUSG00000026213	1411.04	0.674903	0.281534	2.39723	0.0165194	0.145723	Stk11ip
ENSMUSG00000006576	2771.33	0.000191591	0.302242	0.0006339	0.999494	0.999842	Slc4a3
ENSMUSG00000026235	153.962	-0.595265	0.377823	-1.57552	0.115137	0.370169	Epha4
ENSMUSG00000032908	236.987	-0.321054	0.343043	-0.935901	0.349324	0.632635	Sgpp2
ENSMUSG00000026245	919.192	-0.0184924	0.18632	-0.0992505	0.920939	0.973292	Farsb
ENSMUSG00000090486	177.807	0.604989	0.460827	1.31283	0.189239	0.46669	BC035947
ENSMUSG00000032883	1305.86	-0.178732	0.210829	-0.847756	0.396574	0.673919	Acsl3
ENSMUSG00000079470	368.181	-0.518753	0.429189	-1.20868	0.226785	0.51032	Utp14b
ENSMUSG00000050711	30436.3	-1.67128	0.497436	-3.35979	0.000780011	0.0325897	Scg2
ENSMUSG00000054702	184.524	-0.404577	0.369574	-1.09471	0.273643	0.560674	Ap1s3
ENSMUSG00000073643	1326.6	1.0494	0.31231	3.36011	0.000779105	0.0325897	Wdfy1
ENSMUSG00000026248	507.999	-0.157524	0.299079	-0.526698	0.598403	0.812764	Mrpl44
ENSMUSG00000026249	1466.13	-1.88981	0.301076	-6.27686	3.45487e-10	2.67534e-07	Serpine2
ENSMUSG00000004364	1539.93	-0.447196	0.209478	-2.13481	0.0327762	0.204424	Cul3
ENSMUSG00000038608	140.776	-0.407505	0.445335	-0.915053	0.360164	0.643484	Dock10
ENSMUSG00000054976	349.95	0.10854	0.377328	0.287655	0.773611	0.904727	Nyap2
ENSMUSG00000055980	130.366	-0.812403	0.610876	-1.3299	0.183551	0.459121	Irs1
ENSMUSG00000026142	338.693	-0.365442	0.336803	-1.08503	0.277908	0.56575	Rhbdd1
ENSMUSG00000067158	410.842	-0.191336	0.357002	-0.535952	0.591991	0.809216	Col4a4
ENSMUSG00000079465	344.953	-0.103898	0.309767	-0.335406	0.737319	0.887344	Col4a3
ENSMUSG00000026150	1967.61	-0.256029	0.227997	-1.12295	0.26146	0.54869	Mff
ENSMUSG00000026159	997.819	-0.276327	0.231103	-1.19569	0.231819	0.516078	Agfg1
ENSMUSG00000026163	2878.64	0.406319	0.300389	1.35265	0.176169	0.451018	Sphkap
ENSMUSG00000045658	424.475	-1.07919	0.391039	-2.75981	0.0057835	0.0887305	Pid1
ENSMUSG00000036766	3650.58	-1.14648	0.256856	-4.46352	8.06256e-06	0.00158166	Dner
ENSMUSG00000026219	4547.05	0.103767	0.131047	0.791826	0.428462	0.698629	Trip12
ENSMUSG00000073633	197.241	-0.2965	0.352498	-0.841139	0.40027	0.677072	Fbxo36
ENSMUSG00000070034	41.9987	-0.564028	0.773376	-0.729306	0.465814	0.724015	Sp110
ENSMUSG00000026222	368.505	0.473361	0.293604	1.61224	0.106909	0.356832	Sp100
ENSMUSG00000036707	1707.61	-0.564543	0.191182	-2.95291	0.00314797	0.0664019	Cab39
ENSMUSG00000026223	7991.5	-1.03286	0.553734	-1.86525	0.0621457	0.276072	Itm2c
ENSMUSG00000026224	69.4783	0.487425	0.634614	0.768066	0.442448	0.708119	4933407L21Rik
ENSMUSG00000026227	45.0145	1.47548	0.868335	1.69921	0.0892802	0.327556	2810459M11Rik
ENSMUSG00000026229	1050.18	-0.925659	0.424923	-2.17842	0.029375	0.194546	Psmd1
ENSMUSG00000062590	868.346	0.210279	0.141999	1.48084	0.138648	0.404088	Armc9
ENSMUSG00000079445	133.55	-0.401339	0.467954	-0.857645	0.391088	0.669325	B3gnt7
ENSMUSG00000026234	5471.51	-0.485805	0.198372	-2.44896	0.014327	0.136259	Ncl
ENSMUSG00000073627	76.8808	0.635262	0.458075	1.38681	0.1655	0.437195	C130036L24Rik
ENSMUSG00000026238	9425.27	-0.0896705	0.149722	-0.598915	0.54923	0.781583	Ptma
ENSMUSG00000026239	1181.23	-0.125347	0.204086	-0.614186	0.539093	0.776017	Pde6d
ENSMUSG00000026240	285.443	-0.271677	0.199596	-1.36114	0.173471	0.447623	Cops7b
ENSMUSG00000026241	54.4063	-0.438313	0.519117	-0.844343	0.398477	0.675671	Nppc
ENSMUSG00000053333	420.702	-0.193419	0.199058	-0.97167	0.331215	0.615687	Dis3l2
ENSMUSG00000084106	60.2663	-0.151799	0.382739	-0.396613	0.691653	0.863466	Gm6136
ENSMUSG00000103984	39.0603	0.0763633	0.702892	0.108642	0.913487	0.970336	Gm37447
ENSMUSG00000101940	42.0491	-3.8984	0.713567	-5.46326	4.6748e-08	1.96515e-05	Akp-ps1
ENSMUSG00000099839	478.659	1.39812	0.393468	3.55332	0.0003804	0.0210524	Gm29374
ENSMUSG00000026247	4470.99	0.591619	0.260123	2.27438	0.0229432	0.172139	Ecel1
ENSMUSG00000026254	700.391	0.113901	0.23328	0.488258	0.625367	0.828605	Eif4e2
ENSMUSG00000048000	1591.58	0.553769	0.192524	2.87636	0.00402288	0.0748276	Gigyf2
ENSMUSG00000026259	191.706	0.693545	0.321616	2.15644	0.0310493	0.199265	Ngef
ENSMUSG00000026288	156.848	0.140258	0.408708	0.343173	0.731468	0.88524	Inpp5d
ENSMUSG00000026289	1039.03	0.0933526	0.20717	0.450609	0.652271	0.843301	Atg16l1
ENSMUSG00000056055	63.755	0.167387	0.529508	0.316117	0.751914	0.894985	Sag
ENSMUSG00000070738	1255.62	0.10582	0.162306	0.651977	0.514416	0.759976	Dgkd
ENSMUSG00000005501	1032.14	0.446001	0.196005	2.27546	0.0228786	0.172139	Usp40
ENSMUSG00000081984	47.3117	-0.58851	0.563191	-1.04496	0.296043	0.584734	Dnajb3
ENSMUSG00000079429	406.432	0.583567	0.396284	1.4726	0.140859	0.406763	Mroh2a
ENSMUSG00000044783	6924.88	0.740082	0.275162	2.68963	0.0071532	0.0968841	Hjurp
ENSMUSG00000049866	824.308	-0.794048	0.340079	-2.33489	0.0195491	0.157754	Arl4c
ENSMUSG00000036206	322.944	-0.507986	0.331959	-1.53027	0.125951	0.385905	Sh3bp4
ENSMUSG00000055013	1875.8	-0.726699	0.237956	-3.05392	0.00225872	0.0559471	Agap1
ENSMUSG00000044337	143.695	-1.3327	0.448559	-2.97106	0.00296771	0.0642868	Ackr3
ENSMUSG00000034432	1268.13	-0.178674	0.149899	-1.19197	0.233275	0.517439	Cops8
ENSMUSG00000048126	135.035	0.111446	0.385468	0.289117	0.772491	0.904046	Col6a3
ENSMUSG00000026303	69.1603	-1.84157	0.752258	-2.44806	0.0143627	0.13651	Mlph
ENSMUSG00000026304	81.769	-0.808776	0.546079	-1.48106	0.138591	0.404088	Rab17
ENSMUSG00000026305	568.581	0.0753762	0.269768	0.279411	0.77993	0.908022	Lrrfip1
ENSMUSG00000034353	259.229	-2.25616	0.368032	-6.13035	8.76876e-10	5.86431e-07	Ramp1
ENSMUSG00000034343	547.758	-0.288508	0.210977	-1.36748	0.171474	0.445033	Ube2f
ENSMUSG00000026307	419.367	0.0718673	0.267106	0.269059	0.787884	0.911162	Scly
ENSMUSG00000049515	114.94	0.384331	0.574442	0.669051	0.503463	0.752026	Espnl
ENSMUSG00000026308	42.7891	-0.760268	0.628081	-1.21046	0.226102	0.509829	Klhl30
ENSMUSG00000047443	77.5246	-0.645777	0.496648	-1.30027	0.193508	0.471918	Erfe
ENSMUSG00000026309	1606.17	0.157641	0.1835	0.859079	0.390297	0.668425	Ilkap
ENSMUSG00000067071	1061	-0.438053	0.236297	-1.85382	0.0637644	0.278635	Hes6
ENSMUSG00000055866	1256.21	0.0117258	0.554529	0.0211456	0.98313	0.993256	Per2
ENSMUSG00000034292	397.422	0.209741	0.245553	0.854157	0.393018	0.670898	Traf3ip1
ENSMUSG00000026311	683.26	-0.72085	0.397429	-1.81378	0.0697111	0.291546	Asb1
ENSMUSG00000026313	823.272	-0.146965	0.184255	-0.797616	0.425093	0.696869	Hdac4
ENSMUSG00000026260	1384.8	-0.209972	0.170435	-1.23198	0.217957	0.501253	Ndufa10
ENSMUSG00000073616	697.851	-0.491979	0.262574	-1.87368	0.0609745	0.273428	Cops9
ENSMUSG00000034220	201.237	-0.993236	0.597152	-1.66329	0.0962545	0.339959	Gpc1
ENSMUSG00000047067	620.636	-0.315677	0.192547	-1.63948	0.101113	0.348309	Dusp28
ENSMUSG00000097251	64.4602	0.501232	0.340311	1.47287	0.140787	0.406736	5033417F24Rik
ENSMUSG00000026269	1798.88	0.160365	0.237191	0.676103	0.498975	0.748209	Rnpepl1
ENSMUSG00000026270	784.702	-0.19311	0.155804	-1.23944	0.215182	0.49795	Capn10
ENSMUSG00000014602	6568.82	0.367624	0.181249	2.02828	0.0425321	0.229305	Kif1a
ENSMUSG00000084989	64.3203	-0.539275	0.656856	-0.820994	0.411649	0.685213	Crocc2
ENSMUSG00000047793	1986.46	0.794518	0.282937	2.80811	0.00498331	0.0823308	Sned1
ENSMUSG00000026273	253.546	-0.30439	0.343645	-0.88577	0.375741	0.65501	Mterf4
ENSMUSG00000026274	145.722	0.234722	0.352815	0.665282	0.50587	0.754067	Pask
ENSMUSG00000026275	622.73	-0.0125384	0.215375	-0.0582165	0.953576	0.983938	Ppp1r7
ENSMUSG00000034107	465.127	0.33245	0.35797	0.92871	0.35304	0.636319	Ano7
ENSMUSG00000034088	8290.18	0.217881	0.164343	1.32577	0.184916	0.461444	Hdlbp
ENSMUSG00000026276	145.528	0.301634	0.375258	0.803805	0.42151	0.6937	Septin2
ENSMUSG00000034066	135.272	0.11326	0.465932	0.243083	0.807941	0.92163	Farp2
ENSMUSG00000026277	3382.42	0.231174	0.207961	1.11162	0.266301	0.553559	Stk25
ENSMUSG00000026278	45.689	-0.376025	0.753245	-0.499207	0.617634	0.824026	Bok
ENSMUSG00000026279	266.508	-0.168418	0.234077	-0.719498	0.471834	0.728676	Thap4
ENSMUSG00000026280	1054.91	-0.235522	0.222728	-1.05745	0.290308	0.578845	Atg4b
ENSMUSG00000026281	1007.41	0.266667	0.15835	1.68404	0.0921746	0.334113	Dtymk
ENSMUSG00000026283	644.177	0.127705	0.173606	0.735602	0.461973	0.720528	Ing5
ENSMUSG00000073609	814.115	0.773057	0.298222	2.59221	0.00953602	0.11276	D2hgdh
ENSMUSG00000051185	940.985	-0.580542	0.272486	-2.13053	0.0331275	0.204878	Fam174a
ENSMUSG00000081051	40.4346	-0.239212	0.611429	-0.391234	0.695625	0.865516	Gm15427
ENSMUSG00000040710	62.6602	-0.380836	0.455479	-0.836122	0.403086	0.67878	St8sia4
ENSMUSG00000097814	45.1777	0.333869	0.445292	0.749774	0.453391	0.714734	Panct2
ENSMUSG00000044768	323.826	-0.214098	0.250499	-0.854687	0.392725	0.670876	Macir
ENSMUSG00000040648	646.07	0.255081	0.170821	1.49327	0.135366	0.399127	Ppip5k2
ENSMUSG00000026333	270.946	1.04005	0.297299	3.49832	0.0004682	0.0237027	Gin1
ENSMUSG00000026335	7890.26	-1.13234	0.286822	-3.94788	7.8847e-05	0.00783835	Pam
ENSMUSG00000089706	509.175	-0.185409	0.620992	-0.298569	0.765269	0.901465	B230216N24Rik
ENSMUSG00000100009	714.192	0.391128	0.30368	1.28796	0.19776	0.477396	Gm7967
ENSMUSG00000100349	52.929	1.9733	0.685772	2.87749	0.00400857	0.0746557	Gm28188
ENSMUSG00000099375	47.846	0.336083	0.903501	0.371979	0.709908	0.874634	Gm28187
ENSMUSG00000047496	40.7626	0.158735	0.921933	0.172176	0.863299	0.948385	Rnf152
ENSMUSG00000056536	599.511	0.268119	0.155626	1.72284	0.0849166	0.319943	Pign
ENSMUSG00000026319	1744.19	0.621537	0.188228	3.30204	0.000959843	0.0371126	Relch
ENSMUSG00000099843	93.9327	-0.176705	0.47783	-0.369807	0.711526	0.87557	Gm7160
ENSMUSG00000038866	872.354	0.291876	0.226114	1.29083	0.196761	0.476456	Zcchc2
ENSMUSG00000044340	527.255	0.0213346	0.349932	0.060968	0.951385	0.983571	Phlpp1
ENSMUSG00000057329	313.139	-0.421184	0.274717	-1.53316	0.125237	0.384679	Bcl2
ENSMUSG00000009905	494.321	-0.0382652	0.187799	-0.203757	0.838544	0.936367	Kdsr
ENSMUSG00000009907	1340.27	-0.0388533	0.215844	-0.180006	0.857148	0.945156	Vps4b
ENSMUSG00000073601	78.1497	1.23342	0.664943	1.85492	0.0636078	0.278364	Serpinb3c
ENSMUSG00000026315	144.465	1.45716	0.372548	3.91133	9.17903e-05	0.00849378	Serpinb8
ENSMUSG00000026312	515.254	0.867624	0.361583	2.39952	0.0164167	0.145646	Cdh7
ENSMUSG00000047216	219.547	2.18081	0.429003	5.08342	3.7069e-07	0.000119202	Cdh19
ENSMUSG00000038702	400.206	-0.232246	0.278939	-0.832606	0.405067	0.680073	Dsel
ENSMUSG00000070695	56.0615	0.0098037	0.558887	0.0175414	0.986005	0.994201	Cntnap5a
ENSMUSG00000026374	1857.62	-0.466039	0.19913	-2.34038	0.0192642	0.156577	Tsn
ENSMUSG00000026377	507.102	-0.494014	0.262401	-1.88267	0.0597449	0.271357	Nifk
ENSMUSG00000064302	2013.69	0.0304076	0.179989	0.168942	0.865842	0.949288	Clasp1
ENSMUSG00000026380	195.66	-1.29767	0.368646	-3.52011	0.000431375	0.0225866	Tfcp2l1
ENSMUSG00000048402	328.695	-0.365078	0.379234	-0.962672	0.335712	0.62013	Gli2
ENSMUSG00000037035	623.193	-1.34031	0.257741	-5.20023	1.99041e-07	6.81045e-05	Inhbb
ENSMUSG00000004451	467.37	-0.447972	0.158728	-2.82226	0.00476871	0.0813002	Ralb
ENSMUSG00000098923	385.79	-0.0421434	0.277024	-0.152129	0.879085	0.955172	Tmem185b
ENSMUSG00000026383	850.95	-0.178728	0.260573	-0.685903	0.492774	0.742999	Epb41l5
ENSMUSG00000026384	1038.12	0.0155601	0.33543	0.0463886	0.963001	0.988123	Ptpn4
ENSMUSG00000036975	200.632	-0.567844	0.300115	-1.89209	0.0584794	0.268405	Tmem177
ENSMUSG00000026387	47.0933	0.654552	0.80141	0.81675	0.414071	0.687145	Sctr
ENSMUSG00000050777	99.0807	-0.585952	0.638258	-0.918049	0.358593	0.64207	Tmem37
ENSMUSG00000026385	931.651	-0.284934	0.309218	-0.921466	0.356807	0.639973	Dbi
ENSMUSG00000026388	64.0615	-0.986795	0.665623	-1.48251	0.138204	0.403428	3110009E18Rik
ENSMUSG00000026389	593.79	-0.517143	0.316691	-1.63296	0.102478	0.350431	Steap3
ENSMUSG00000036907	363.064	1.00974	0.415714	2.42894	0.015143	0.139585	C1ql2
ENSMUSG00000003721	911.026	-0.170228	0.224491	-0.758282	0.448282	0.711804	Insig2
ENSMUSG00000104253	63.7231	0.657598	0.587927	1.1185	0.263353	0.550619	Gm37174
ENSMUSG00000026339	618.838	-0.0963236	0.214201	-0.449688	0.652935	0.843644	Ccdc93
ENSMUSG00000001674	643.62	0.327502	0.232352	1.40951	0.158686	0.429055	Ddx18
ENSMUSG00000036815	227.071	-0.322464	0.457477	-0.704874	0.480889	0.734869	Dpp10
ENSMUSG00000026341	2242.2	-0.328745	0.1563	-2.1033	0.0354396	0.210761	Actr3
ENSMUSG00000026342	810.152	-0.609051	0.260112	-2.3415	0.0192066	0.156577	Slc35f5
ENSMUSG00000049690	72.8271	-1.11394	0.559782	-1.98996	0.0465951	0.236983	Nckap5
ENSMUSG00000036155	1338.94	-0.753142	0.411792	-1.82894	0.0674085	0.286725	Mgat5
ENSMUSG00000026347	262.864	-0.261915	0.428677	-0.610984	0.54121	0.77701	Tmem163
ENSMUSG00000026349	3591.37	0.673613	0.234623	2.87105	0.00409113	0.0752926	Ccnt2
ENSMUSG00000051590	132.701	-1.33137	0.513645	-2.592	0.00954197	0.11276	Map3k19
ENSMUSG00000036104	2281.62	-0.0225889	0.135347	-0.166896	0.867452	0.95018	Rab3gap1
ENSMUSG00000036086	379.97	0.332014	0.292073	1.13675	0.255643	0.54197	Zranb3
ENSMUSG00000056211	3033.85	0.329837	0.223298	1.47712	0.139643	0.40538	R3hdm1
ENSMUSG00000026353	2827.46	-0.0743716	0.141653	-0.525027	0.599564	0.813205	Ubxn4
ENSMUSG00000026355	327.733	-0.803484	0.318736	-2.52084	0.0117074	0.123441	Mcm6
ENSMUSG00000026356	1168.09	-0.273306	0.215006	-1.27115	0.203674	0.483743	Dars
ENSMUSG00000045382	305.369	0.154945	0.292946	0.528921	0.59686	0.811866	Cxcr4
ENSMUSG00000042581	274.342	0.200426	0.280151	0.71542	0.474349	0.730337	Thsd7b
ENSMUSG00000026399	143.555	-0.128229	0.43511	-0.294706	0.768219	0.902635	Cd55
ENSMUSG00000026409	858.072	0.437215	0.218809	1.99815	0.0457	0.235403	Pfkfb2
ENSMUSG00000046404	405.292	0.258478	0.211821	1.22027	0.222364	0.506006	Yod1
ENSMUSG00000042510	76.3299	-0.724519	0.486146	-1.49033	0.136137	0.400596	AA986860
ENSMUSG00000016528	1085.33	-0.467102	0.173068	-2.69896	0.00695576	0.0957344	Mapkapk2
ENSMUSG00000016526	136.319	-0.0873399	0.362839	-0.240713	0.809778	0.922335	Dyrk3
ENSMUSG00000026427	811.597	0.0759451	0.178452	0.425576	0.670417	0.852315	Eif2d
ENSMUSG00000026430	177.861	0.314658	0.315011	0.998879	0.317853	0.604365	Rassf5
ENSMUSG00000042349	278.75	0.504473	0.35445	1.42326	0.154662	0.424357	Ikbke
ENSMUSG00000026425	945.152	0.357379	0.235008	1.52071	0.128332	0.388349	Srgap2
ENSMUSG00000026432	48.7362	-0.69091	0.747235	-0.924623	0.355162	0.638532	Avpr1b
ENSMUSG00000052688	57.0441	-0.694003	0.423162	-1.64004	0.100997	0.34822	Rab7b
ENSMUSG00000042251	70.29	0.336034	0.744156	0.451564	0.651583	0.843161	Pm20d1
ENSMUSG00000013275	728.965	-0.376998	0.298958	-1.26104	0.207294	0.488313	Slc41a1
ENSMUSG00000026433	90.1579	-0.269674	0.552486	-0.488111	0.625471	0.828612	Rab29
ENSMUSG00000026434	1640.92	-0.641157	0.211092	-3.03734	0.00238677	0.0574739	Nucks1
ENSMUSG00000026435	94.5747	-1.98469	0.646946	-3.06779	0.00215647	0.0545158	Slc45a3
ENSMUSG00000026436	1129.2	0.0823798	0.211356	0.389768	0.696708	0.865912	Elk4
ENSMUSG00000059149	329.33	-0.354918	0.547245	-0.648554	0.516627	0.76184	Mfsd4a
ENSMUSG00000026437	98.7042	-0.521406	0.354809	-1.46954	0.141687	0.407874	Cdk18
ENSMUSG00000118219	42.8142	-1.1856	0.717267	-1.65294	0.0983433	0.343036	Gm29695
ENSMUSG00000009772	270.116	-0.18947	0.270111	-0.701454	0.483019	0.735562	Nuak2
ENSMUSG00000042066	989.588	-0.604135	0.24386	-2.47738	0.013235	0.131205	Tmcc2
ENSMUSG00000042046	1065.88	-0.292948	0.314806	-0.930566	0.352078	0.635454	Dstyk
ENSMUSG00000026439	1103.74	0.210694	0.160578	1.3121	0.189487	0.466841	Rbbp5
ENSMUSG00000048174	264.961	0.744176	0.309462	2.40474	0.0161841	0.144839	Tmem81
ENSMUSG00000026442	4858.26	0.0165855	0.153113	0.108322	0.91374	0.970404	Nfasc
ENSMUSG00000026443	930.414	-0.345713	0.226059	-1.52931	0.126189	0.386071	Lrrn2
ENSMUSG00000054387	8344.89	0.834464	0.267666	3.11755	0.00182359	0.0503048	Mdm4
ENSMUSG00000026447	175.9	-0.00262997	0.331806	-0.00792622	0.993676	0.997745	Pik3c2b
ENSMUSG00000046062	1050.33	-0.547468	0.216173	-2.53255	0.0113237	0.121446	Ppp1r15b
ENSMUSG00000041757	3776.62	0.766294	0.262561	2.91853	0.00351683	0.0693608	Plekha6
ENSMUSG00000101693	53.866	-0.0468747	0.536544	-0.0873641	0.930382	0.976655	Gm19461
ENSMUSG00000070644	304.378	1.10555	0.416045	2.65729	0.00787719	0.101486	Etnk2
ENSMUSG00000070643	917.547	-0.265243	0.23457	-1.13076	0.258155	0.544705	Sox13
ENSMUSG00000090553	614.382	-0.0334889	0.240211	-0.139415	0.889123	0.960087	Snrpe
ENSMUSG00000102976	347.408	0.274719	0.330712	0.830688	0.40615	0.680757	Zc3h11a
ENSMUSG00000094410	842.225	-0.226469	0.814673	-0.277987	0.781022	0.908793	Zbed6
ENSMUSG00000051998	64.8116	0.24031	0.779359	0.308343	0.757821	0.89764	Lax1
ENSMUSG00000026463	1937.41	-0.39484	0.149892	-2.63416	0.00843469	0.105887	Atp2b4
ENSMUSG00000041577	982.478	-0.131507	0.364184	-0.361101	0.718024	0.878381	Prelp
ENSMUSG00000041559	57.167	0.522696	0.621285	0.841314	0.400172	0.676984	Fmod
ENSMUSG00000020423	3953.93	-0.143602	0.842113	-0.170526	0.864596	0.948912	Btg2
ENSMUSG00000064246	50.6552	-1.61155	0.616218	-2.61523	0.00891684	0.108965	Chil1
ENSMUSG00000042429	117.569	-0.893961	0.478902	-1.86669	0.0619449	0.275811	Adora1
ENSMUSG00000026458	125.254	0.748531	0.553671	1.35194	0.176394	0.451018	Ppfia4
ENSMUSG00000042305	1083.9	0.192288	0.178758	1.07569	0.282068	0.57087	Tmem183a
ENSMUSG00000026456	577.782	-0.0736346	0.238249	-0.309066	0.757272	0.897333	Cyb5r1
ENSMUSG00000026457	1382.4	-0.112889	0.147861	-0.763477	0.445179	0.71054	Adipor1
ENSMUSG00000026455	655.828	0.0308653	0.250188	0.123368	0.901816	0.965397	Klhl12
ENSMUSG00000042229	498.687	-0.382207	0.246551	-1.55022	0.12109	0.378258	Rabif
ENSMUSG00000042207	2052.77	0.304327	0.192388	1.58184	0.113686	0.367861	Kdm5b
ENSMUSG00000073557	908.299	0.149945	0.200646	0.74731	0.454876	0.71587	Ppp1r12b
ENSMUSG00000026429	58.5376	0.725507	0.537269	1.35036	0.1769	0.451785	Ube2t
ENSMUSG00000042793	357.373	0.315319	0.29005	1.08712	0.276983	0.564283	Lgr6
ENSMUSG00000026426	1252.76	0.103511	0.181365	0.570734	0.56818	0.79434	Arl8a
ENSMUSG00000079139	198.329	-0.377295	0.341882	-1.10358	0.269775	0.55755	Gm4204
ENSMUSG00000097680	48.9168	0.121797	0.508285	0.239622	0.810623	0.922762	Gm26642
ENSMUSG00000003051	254.928	-0.435227	0.281789	-1.54451	0.122465	0.380774	Elf3
ENSMUSG00000041926	640.524	0.521507	0.202457	2.57589	0.00999838	0.11493	Rnpep
ENSMUSG00000062580	649.355	-0.697204	0.237955	-2.92998	0.00338983	0.0683213	Timm17a
ENSMUSG00000041889	223.131	-0.793555	0.350821	-2.26199	0.0236978	0.174945	Shisa4
ENSMUSG00000041879	1691.44	0.160474	0.119357	1.34448	0.178792	0.454172	Ipo9
ENSMUSG00000009418	2643.73	0.319287	0.234273	1.36288	0.17292	0.446894	Nav1
ENSMUSG00000054412	131.087	0.0296194	0.478499	0.0619006	0.950642	0.983571	Gm4793
ENSMUSG00000026421	935.606	-0.62779	0.51834	-1.21115	0.225836	0.509543	Csrp1
ENSMUSG00000041801	110.804	-0.503191	0.401364	-1.2537	0.20995	0.491565	Phlda3
ENSMUSG00000041782	49.6265	-0.418574	0.712426	-0.587533	0.556846	0.78686	Lad1
ENSMUSG00000026411	651.831	-0.0676727	0.21802	-0.310396	0.75626	0.896903	Tmem9
ENSMUSG00000041642	906.126	0.569834	0.352037	1.61867	0.105518	0.354447	Kif21b
ENSMUSG00000041605	74.6504	0.89127	0.6071	1.46808	0.142083	0.408614	Inava
ENSMUSG00000041570	1386.02	-0.143653	0.190134	-0.755537	0.449927	0.713107	Camsap2
ENSMUSG00000097403	108.906	0.454777	0.399181	1.13928	0.254588	0.540668	9230116N13Rik
ENSMUSG00000026404	149.269	0.361002	0.372482	0.969179	0.332456	0.617058	Ddx59
ENSMUSG00000041483	604.757	-0.0749423	0.266058	-0.281676	0.778192	0.907061	Zfp281
ENSMUSG00000098206	41.5021	1.68558	0.773483	2.17921	0.0293161	0.194546	Mir181a-1hg
ENSMUSG00000026395	227.424	0.632105	0.265853	2.37765	0.0174236	0.149436	Ptprc
ENSMUSG00000026393	1802.08	-0.42752	0.254901	-1.6772	0.0935041	0.336528	Nek7
ENSMUSG00000079283	330.972	-0.354429	0.213443	-1.66053	0.0968074	0.340374	2310009B15Rik
ENSMUSG00000056268	820.813	0.264622	0.231597	1.1426	0.253206	0.539916	Dennd1b
ENSMUSG00000063681	354.434	0.478696	0.428633	1.1168	0.264081	0.551358	Crb1
ENSMUSG00000033964	598.699	-0.35546	0.357642	-0.993899	0.320272	0.606612	Zbtb41
ENSMUSG00000026365	972.21	-0.181906	0.349733	-0.520129	0.602974	0.815625	Cfh
ENSMUSG00000052726	43.0188	0.298416	0.625372	0.477182	0.633232	0.833318	Kcnt2
ENSMUSG00000026361	1129.76	-0.269555	0.263568	-1.02272	0.306443	0.593795	Cdc73
ENSMUSG00000033849	249.229	-0.446189	0.393337	-1.13437	0.256641	0.54317	B3galt2
ENSMUSG00000018196	776.545	0.382911	0.228558	1.67533	0.0938695	0.336916	Glrx2
ENSMUSG00000018199	908.594	-0.211283	0.266031	-0.794202	0.427078	0.697845	Ro60
ENSMUSG00000018189	386.66	0.0763808	0.252877	0.302047	0.762616	0.900318	Uchl5
ENSMUSG00000100455	104.383	-0.469442	0.384724	-1.22021	0.222387	0.506006	Gm29170
ENSMUSG00000026360	1994.77	-0.336645	0.251264	-1.33981	0.180308	0.456221	Rgs2
ENSMUSG00000056220	44.6858	0.0761967	0.582033	0.130915	0.895843	0.962264	Pla2g4a
ENSMUSG00000006010	2175.81	0.982649	0.311776	3.15178	0.00162277	0.0475088	Odr4
ENSMUSG00000006005	2106.58	-0.239346	0.28007	-0.854595	0.392776	0.670876	Tpr
ENSMUSG00000066842	1322.4	1.8357	0.301616	6.08623	1.15597e-09	7.39468e-07	Hmcn1
ENSMUSG00000100954	42.2037	-0.214946	0.58131	-0.369761	0.71156	0.87557	Gm10138
ENSMUSG00000023150	5070.36	0.153663	0.149302	1.02921	0.30338	0.591216	Ivns1abp
ENSMUSG00000052748	564.98	0.534388	0.248315	2.15206	0.031393	0.20011	Swt1
ENSMUSG00000053286	1179.47	0.215042	0.201454	1.06745	0.28577	0.574619	Trmt1l
ENSMUSG00000103928	191.582	-0.132943	0.893201	-0.148839	0.881681	0.956284	Gm37893
ENSMUSG00000026484	693.914	-0.039516	0.218202	-0.181098	0.85629	0.945014	Rnf2
ENSMUSG00000026483	543.586	-1.23701	0.387095	-3.19563	0.00139525	0.0444335	Niban1
ENSMUSG00000100594	173.891	0.16759	0.365915	0.458002	0.646951	0.84042	2810414N06Rik
ENSMUSG00000043019	1612.71	-0.0214367	0.197916	-0.108312	0.913748	0.970404	Edem3
ENSMUSG00000032666	810.947	-0.702573	0.250291	-2.80702	0.00500021	0.0823831	1700025G04Rik
ENSMUSG00000014980	502.344	0.193688	0.219632	0.881877	0.377843	0.657825	Tsen15
ENSMUSG00000032649	108.406	-0.22281	0.392021	-0.568363	0.569788	0.795247	Colgalt2
ENSMUSG00000026482	365.484	-0.475923	0.263354	-1.80716	0.0707375	0.292924	Rgl1
ENSMUSG00000008475	1953.06	-0.249609	0.152118	-1.64089	0.100821	0.34793	Arpc5
ENSMUSG00000026480	82.2795	-0.0127694	0.486062	-0.0262712	0.979041	0.992202	Ncf2
ENSMUSG00000042772	2560.65	0.546682	0.167469	3.26439	0.00109701	0.0398634	Smg7
ENSMUSG00000042751	860.226	-1.05115	0.200875	-5.23287	1.669e-07	5.98926e-05	Nmnat2
ENSMUSG00000026479	793.832	-0.549291	0.245526	-2.2372	0.0252731	0.180506	Lamc2
ENSMUSG00000026478	1805.04	-0.461969	0.227736	-2.02853	0.0425066	0.229252	Lamc1
ENSMUSG00000042708	75.4294	0.0997369	0.536727	0.185824	0.852583	0.942876	Shcbp1l
ENSMUSG00000042699	2533.67	0.0252392	0.257091	0.0981723	0.921796	0.973629	Dhx9
ENSMUSG00000042671	361.943	0.210328	0.516305	0.407372	0.683735	0.860473	Rgs8
ENSMUSG00000100334	39.0988	-0.537313	1.21141	-0.443542	0.657373	0.845572	C230024C17Rik
ENSMUSG00000026475	589.91	-0.113488	0.326875	-0.347191	0.728448	0.883711	Rgs16
ENSMUSG00000066800	1083.96	1.27736	0.390909	3.26767	0.00108437	0.0398634	Rnasel
ENSMUSG00000100183	63.797	0.666593	0.827551	0.805501	0.420531	0.692995	Gm28512
ENSMUSG00000026473	4669.73	-0.543009	0.251194	-2.16171	0.0306404	0.198683	Glul
ENSMUSG00000004110	382.208	1.09633	0.386962	2.83317	0.00460893	0.0801551	Cacna1e
ENSMUSG00000096950	58.0506	0.247671	0.609856	0.406114	0.684659	0.860541	Gm9530
ENSMUSG00000056708	476.716	-0.0230088	0.315087	-0.0730238	0.941787	0.980515	Ier5
ENSMUSG00000026471	510.422	-0.803786	0.286939	-2.80124	0.0050906	0.0831276	Mr1
ENSMUSG00000026470	1288.65	-0.288352	0.173109	-1.66572	0.0957685	0.339433	Stx6
ENSMUSG00000033722	823.468	0.77901	0.194123	4.01297	5.99605e-05	0.00653481	BC034090
ENSMUSG00000026469	1388.91	-0.191777	0.216222	-0.886947	0.375107	0.654603	Xpr1
ENSMUSG00000033701	693.482	-0.625827	0.156809	-3.99102	6.57903e-05	0.00681671	Acbd6
ENSMUSG00000033684	1073.24	0.469738	0.232197	2.02302	0.0430715	0.230106	Qsox1
ENSMUSG00000033671	1543.97	-0.133584	0.150224	-0.889232	0.373878	0.653621	Cep350
ENSMUSG00000026466	1372.08	0.205784	0.195294	1.05372	0.292012	0.580356	Tor1aip1
ENSMUSG00000050565	2527.71	-0.127046	0.131734	-0.96441	0.334841	0.619515	Tor1aip2
ENSMUSG00000060985	56.1369	-0.203593	0.774181	-0.262979	0.792567	0.913445	Tdrd5
ENSMUSG00000078193	70.5962	0.466462	0.515784	0.904374	0.365797	0.64765	Gm2000
ENSMUSG00000026600	1285.41	-0.139188	0.240016	-0.579913	0.561973	0.790266	Soat1
ENSMUSG00000026596	611.891	-0.542963	0.259793	-2.08999	0.0366191	0.214129	Abl2
ENSMUSG00000104293	41.6456	-0.033726	0.640845	-0.0526275	0.958029	0.986111	Gm38043
ENSMUSG00000060519	1149.31	-0.430136	0.193722	-2.22037	0.0263935	0.183931	Tor3a
ENSMUSG00000033557	1134.01	-0.860481	0.323178	-2.66256	0.00775493	0.100794	Fam20b
ENSMUSG00000026594	651.392	-0.257959	0.251051	-1.02751	0.304178	0.592059	Ralgps2
ENSMUSG00000070565	996.536	-0.0731753	0.279596	-0.261718	0.793539	0.914032	Rasal2
ENSMUSG00000049881	304.767	-0.369839	0.216159	-1.71096	0.0870894	0.323817	2810025M15Rik
ENSMUSG00000033488	945.074	0.0572775	0.22993	0.249109	0.803277	0.918593	Cryzl2
ENSMUSG00000026589	1301.98	1.37841	0.377714	3.64935	0.0002629	0.0173455	Sec16b
ENSMUSG00000004031	48.375	-0.133639	0.807307	-0.165536	0.868522	0.950358	Brinp2
ENSMUSG00000026587	403.089	-0.219583	0.437512	-0.50189	0.615745	0.822764	Astn1
ENSMUSG00000073530	839.377	-1.43066	0.433034	-3.3038	0.000953831	0.0370283	Pappa2
ENSMUSG00000040782	949.315	-0.438983	0.230789	-1.9021	0.057158	0.264205	Cop1
ENSMUSG00000015829	654.918	-0.880859	0.389811	-2.25971	0.0238395	0.175463	Tnr
ENSMUSG00000058267	644.094	-0.312295	0.27867	-1.12066	0.262432	0.549518	Mrps14
ENSMUSG00000014226	1505.03	-0.495986	0.245313	-2.02185	0.0431924	0.230135	Cacybp
ENSMUSG00000026721	1085.01	1.51572	0.299592	5.05929	4.20814e-07	0.000131733	Rabgap1l
ENSMUSG00000118401	72.7117	2.44254	0.781562	3.12521	0.00177679	0.0496625	Gpr52
ENSMUSG00000040423	980.087	-0.271151	0.321547	-0.843269	0.399078	0.676153	Rc3h1
ENSMUSG00000043467	402.329	-0.418178	0.690848	-0.605312	0.544972	0.778803	Zbtb37
ENSMUSG00000053332	3524.29	-0.00913268	0.20703	-0.0441129	0.964814	0.988654	Gas5
ENSMUSG00000026709	284.27	0.222207	0.254001	0.874828	0.381667	0.661308	Dars2
ENSMUSG00000026708	60.1573	0.200066	0.528668	0.378435	0.705107	0.872078	Cenpl
ENSMUSG00000026705	394.972	0.351921	0.25608	1.37426	0.16936	0.442452	Klhl20
ENSMUSG00000044835	591.38	0.494721	0.279623	1.76925	0.0768529	0.304945	Ankrd45
ENSMUSG00000026701	3278.89	-0.62372	0.239775	-2.60128	0.00928779	0.111461	Prdx6
ENSMUSG00000040297	2110.63	-0.00676224	0.158007	-0.0427972	0.965863	0.98878	Suco
ENSMUSG00000026698	674.551	0.11834	0.252372	0.468913	0.639132	0.83647	Pigc
ENSMUSG00000040265	887.782	-0.533862	0.269501	-1.98093	0.0475992	0.23951	Dnm3
ENSMUSG00000026694	583.538	0.327222	0.153815	2.12737	0.0333895	0.204958	Eef1aknmt
ENSMUSG00000026696	1597.88	-0.0641378	0.193563	-0.331355	0.740377	0.889093	Vamp4
ENSMUSG00000091743	41.2093	-0.549828	0.976935	-0.562809	0.573565	0.797402	Gm5705
ENSMUSG00000026697	880.811	-1.62784	0.273345	-5.95526	2.5966e-09	1.46938e-06	Myoc
ENSMUSG00000040225	5210.51	0.304672	0.197126	1.54557	0.122209	0.380307	Prrc2c
ENSMUSG00000026692	60.199	0.878637	0.660224	1.33082	0.183249	0.458946	Fmo4
ENSMUSG00000040181	682.597	0.069046	0.190416	0.362607	0.716899	0.877734	Fmo1
ENSMUSG00000040170	122.426	-1.11447	0.539394	-2.06615	0.0388142	0.21942	Fmo2
ENSMUSG00000026586	487.785	-0.100351	0.350969	-0.285927	0.774934	0.905432	Prrx1
ENSMUSG00000040124	541.754	0.198971	0.206882	0.961762	0.336169	0.620466	Gorab
ENSMUSG00000026585	855.145	0.0239772	0.168906	0.141956	0.887115	0.959432	Kifap3
ENSMUSG00000026584	624.05	0.34739	0.223617	1.5535	0.120303	0.377351	Scyl3
ENSMUSG00000041406	52.5116	-0.399369	0.693574	-0.575812	0.564742	0.792302	BC055324
ENSMUSG00000041396	99.3482	-0.175081	0.425872	-0.411111	0.680991	0.858931	Mettl18
ENSMUSG00000040918	373.169	0.148786	0.210761	0.705947	0.480221	0.734306	Slc19a2
ENSMUSG00000026578	971.01	0.488396	0.244051	2.00121	0.04537	0.234967	Ccdc181
ENSMUSG00000026577	964.442	0.115522	0.183248	0.630411	0.528425	0.768693	Blzf1
ENSMUSG00000026575	219.958	-0.130494	0.331307	-0.393875	0.693673	0.864403	Nme7
ENSMUSG00000026576	3741.62	-0.674406	0.340778	-1.97902	0.0478137	0.240015	Atp1b1
ENSMUSG00000104011	92.8198	1.37138	0.508421	2.69734	0.00698965	0.0960212	Gm32391
ENSMUSG00000102389	43.2819	0.856861	0.599296	1.42978	0.15278	0.42237	D630023O14Rik
ENSMUSG00000104117	48.4009	0.272791	0.460887	0.591883	0.553929	0.784781	Gm20743
ENSMUSG00000026572	4453.67	0.363492	0.278883	1.30338	0.192444	0.470661	Tbx19
ENSMUSG00000089967	70.1008	-0.0929372	0.535968	-0.173401	0.862337	0.94792	Gm16550
ENSMUSG00000040848	2057.87	-0.0453986	0.235746	-0.192574	0.847292	0.939801	Sft2d2
ENSMUSG00000040843	1312.21	-0.0620861	0.153143	-0.405413	0.685174	0.86071	Tiprl
ENSMUSG00000102302	142.303	0.112166	0.611937	0.183296	0.854566	0.943953	Gm38190
ENSMUSG00000040836	58.7253	0.298979	0.500444	0.597429	0.550221	0.782348	Gpr161
ENSMUSG00000026571	1349.17	0.188697	0.211899	0.890502	0.373197	0.65305	Dcaf6
ENSMUSG00000026568	759.735	-0.349832	0.256288	-1.365	0.172254	0.446053	Mpc2
ENSMUSG00000026566	810.344	0.283103	0.238715	1.18594	0.235645	0.520646	Mpzl1
ENSMUSG00000040723	222.712	-0.321367	0.270057	-1.19	0.234047	0.518526	Rcsd1
ENSMUSG00000040713	972.427	-0.766642	0.277358	-2.76409	0.00570823	0.0880149	Creg1
ENSMUSG00000026565	499.368	-0.171611	0.265524	-0.646312	0.518077	0.762486	Pou2f1
ENSMUSG00000040612	680.832	0.0954711	0.304631	0.313399	0.753977	0.896064	Ildr2
ENSMUSG00000026563	187.836	0.428329	0.3052	1.40344	0.160487	0.430834	Tada1
ENSMUSG00000040596	1172.95	0.241175	0.162107	1.48775	0.136817	0.401546	Pogk
ENSMUSG00000097823	80.3073	-0.579909	0.559853	-1.03582	0.300284	0.588215	Gm16701
ENSMUSG00000060568	118.638	0.177772	0.299543	0.593479	0.552861	0.784098	Fam78b
ENSMUSG00000026558	1003.78	-1.01964	0.264934	-3.84864	0.000118774	0.010591	Uck2
ENSMUSG00000052428	1012.6	-0.337004	0.277529	-1.2143	0.224633	0.508148	Tmco1
ENSMUSG00000026687	1458.29	-0.0728059	0.177526	-0.410113	0.681723	0.859389	Aldh9a1
ENSMUSG00000026688	299.137	-0.790028	0.353616	-2.23414	0.0254735	0.18071	Mgst3
ENSMUSG00000015843	686.793	-0.470512	0.230996	-2.03688	0.0416619	0.226943	Rxrg
ENSMUSG00000052534	2762.95	-0.192518	0.159025	-1.21061	0.226045	0.509829	Pbx1
ENSMUSG00000026678	2144.93	-0.476889	0.257969	-1.84863	0.0645111	0.280352	Rgs5
ENSMUSG00000038530	860.474	-0.602228	0.366129	-1.64485	0.0999998	0.346193	Rgs4
ENSMUSG00000070532	49.4431	-0.193895	0.481068	-0.403052	0.68691	0.86113	Ccdc190
ENSMUSG00000026675	89.5514	-0.94206	0.3703	-2.54404	0.0109578	0.119601	Hsd17b7
ENSMUSG00000026674	276.338	-0.310996	0.364783	-0.85255	0.393909	0.671675	Ddr2
ENSMUSG00000026670	597.089	-0.150156	0.223179	-0.672804	0.501072	0.749748	Uap1
ENSMUSG00000026667	1428.55	-0.725303	0.282006	-2.57195	0.0101129	0.115163	Uhmk1
ENSMUSG00000096964	68.1577	0.445453	0.562805	0.791487	0.42866	0.698733	Gm6345
ENSMUSG00000102752	834.856	0.592375	0.357823	1.6555	0.0978238	0.341872	Gm7694
ENSMUSG00000038473	94.9605	0.453393	0.670434	0.676268	0.498871	0.748128	Nos1ap
ENSMUSG00000038463	41.7362	-2.16576	0.781024	-2.77298	0.00555461	0.0869976	Olfml2b
ENSMUSG00000026663	854.264	-0.46362	0.372377	-1.24503	0.213121	0.495128	Atf6
ENSMUSG00000053925	59.4115	0.378401	0.811378	0.466369	0.640952	0.837358	Gm9929
ENSMUSG00000026659	317.308	0.298756	0.271713	1.09953	0.271539	0.558903	Dusp12
ENSMUSG00000026656	107.886	0.578149	0.479274	1.2063	0.227701	0.511616	Fcgr2b
ENSMUSG00000059498	127.193	0.296696	0.342949	0.865132	0.386966	0.66551	Fcgr3
ENSMUSG00000026649	167.96	-0.563491	0.321212	-1.75427	0.0793846	0.309617	Cfap126
ENSMUSG00000058076	1444.61	-0.474889	0.184991	-2.56709	0.0102556	0.116039	Sdhc
ENSMUSG00000056569	90.7557	-0.826112	0.458373	-1.80227	0.0715027	0.294518	Mpz
ENSMUSG00000038370	611.888	-0.947251	0.240782	-3.93406	8.35233e-05	0.00803189	Pcp4l1
ENSMUSG00000005674	98.4345	0.181013	0.488518	0.370536	0.710983	0.875445	Tomm40l
ENSMUSG00000058715	201.466	0.43654	0.353513	1.23486	0.216881	0.50002	Fcer1g
ENSMUSG00000013593	2288.99	-0.253369	0.159135	-1.59216	0.111349	0.364141	Ndufs2
ENSMUSG00000052423	658.469	0.00562597	0.311688	0.01805	0.985599	0.993976	B4galt3
ENSMUSG00000062729	1763.06	0.568733	0.288689	1.97005	0.0488324	0.242163	Ppox
ENSMUSG00000053483	914.771	0.526668	0.246643	2.13534	0.0327332	0.204329	Usp21
ENSMUSG00000062963	1233.4	-0.364028	0.172827	-2.10632	0.0351767	0.210397	Ufc1
ENSMUSG00000103983	308.982	0.4535	0.284767	1.59253	0.111266	0.364065	Gm20045
ENSMUSG00000013973	146.467	0.521227	0.367438	1.41855	0.156032	0.425523	Dedd
ENSMUSG00000013997	972.078	0.591038	0.231191	2.55649	0.0105734	0.118032	Nit1
ENSMUSG00000006412	1045.77	0.0521156	0.316321	0.164755	0.869137	0.950358	Pfdn2
ENSMUSG00000045259	71.297	0.233267	0.511174	0.456336	0.648148	0.840928	Klhdc9
ENSMUSG00000006411	118.769	-0.605939	0.571171	-1.06087	0.288748	0.577359	Nectin4
ENSMUSG00000048865	67.7519	0.259081	0.516191	0.50191	0.615731	0.822764	Arhgap30
ENSMUSG00000026641	1206.56	0.228506	0.190376	1.20029	0.230028	0.514101	Usf1
ENSMUSG00000103711	63.2182	0.827359	0.48333	1.71179	0.0869353	0.32349	Tstd1
ENSMUSG00000038235	1001.51	-0.362151	0.205655	-1.76096	0.0782447	0.307647	F11r
ENSMUSG00000060244	40.9393	0.587515	0.630717	0.931503	0.351594	0.634985	Alyref2
ENSMUSG00000026556	457.104	-0.228531	0.318148	-0.718316	0.472562	0.728882	Vangl2
ENSMUSG00000003458	2124.12	-0.208424	0.165591	-1.25867	0.208151	0.48922	Ncstn
ENSMUSG00000026553	10775.2	0.248731	0.127246	1.95473	0.0506152	0.246427	Copa
ENSMUSG00000003464	1068.67	-0.109198	0.199854	-0.546389	0.584799	0.803975	Pex19
ENSMUSG00000026554	3668.49	0.12749	0.141783	0.899192	0.36855	0.649549	Dcaf8
ENSMUSG00000013698	2879.38	-0.538827	0.250347	-2.15232	0.0313718	0.20011	Pea15a
ENSMUSG00000007122	40.6707	0.374488	0.609519	0.614398	0.538952	0.775966	Casq1
ENSMUSG00000038034	984.069	-0.129148	0.191872	-0.673094	0.500888	0.749722	Igsf8
ENSMUSG00000007097	2422.06	-0.0854626	0.268898	-0.317826	0.750617	0.894817	Atp1a2
ENSMUSG00000038026	144.291	-0.637842	0.532129	-1.19866	0.23066	0.514563	Kcnj9
ENSMUSG00000044708	109.017	-1.18426	0.512673	-2.30998	0.0208892	0.163133	Kcnj10
ENSMUSG00000050229	582.12	-0.0562005	0.209361	-0.268438	0.788362	0.911311	Pigm
ENSMUSG00000026548	47.5472	-0.0428646	0.628218	-0.068232	0.945601	0.981894	Slamf9
ENSMUSG00000037995	634.145	-0.160702	0.349675	-0.459574	0.645822	0.840148	Igsf9
ENSMUSG00000026547	560.479	-0.887904	0.307127	-2.891	0.00384016	0.0728629	Tagln2
ENSMUSG00000026546	65.3175	0.507064	0.391998	1.29354	0.195825	0.475284	Cfap45
ENSMUSG00000026544	108.82	0.217662	0.42966	0.50659	0.612442	0.820604	Dusp23
ENSMUSG00000005338	88.5639	-0.500545	0.604259	-0.828362	0.407465	0.681797	Cadm3
ENSMUSG00000073491	48.7238	1.30773	0.561985	2.32699	0.0199658	0.159132	Ifi213
ENSMUSG00000043263	39.9245	-0.217134	0.831875	-0.261017	0.794079	0.914328	Ifi209
ENSMUSG00000073490	57.7337	-0.0252829	0.37092	-0.0681626	0.945656	0.981894	Ifi207
ENSMUSG00000073489	47.0183	0.605113	0.496356	1.21911	0.222803	0.506447	Ifi204
ENSMUSG00000090272	172.895	0.385485	0.347913	1.10799	0.267864	0.555631	Mndal
ENSMUSG00000039997	183.421	0.318821	0.385916	0.82614	0.408725	0.682816	Ifi203
ENSMUSG00000028354	501.281	-0.202713	0.242136	-0.837189	0.402486	0.678711	Fmn2
ENSMUSG00000026527	655.895	-0.0199446	0.221858	-0.0898981	0.928368	0.975482	Rgs7
ENSMUSG00000026526	1236.94	-0.115304	0.19622	-0.587625	0.556784	0.78686	Fh1
ENSMUSG00000039783	74.354	0.382508	0.430637	0.888237	0.374413	0.653984	Kmo
ENSMUSG00000026525	42.9863	2.98934	0.6893	4.33677	1.4459e-05	0.00236373	Opn3
ENSMUSG00000078185	329.33	1.8066	0.339993	5.31364	1.07454e-07	4.16046e-05	Chml
ENSMUSG00000055214	126.945	0.626432	0.534087	1.1729	0.240835	0.525363	Pld5
ENSMUSG00000057335	1474.76	0.420544	0.169139	2.48637	0.0129053	0.129919	Cep170
ENSMUSG00000026504	602.901	-0.0953392	0.17396	-0.548052	0.583656	0.803322	Sdccag8
ENSMUSG00000102211	81.1408	1.49038	1.39125	1.07126	0.284054	0.573033	Gm37490
ENSMUSG00000019699	1238.26	-0.087048	0.243363	-0.357687	0.720577	0.880015	Akt3
ENSMUSG00000063659	782.886	0.271143	0.188062	1.44178	0.149365	0.41891	Zbtb18
ENSMUSG00000015961	1362.34	0.0847321	0.175555	0.482653	0.629342	0.830971	Adss
ENSMUSG00000091476	289.633	0.35977	0.252444	1.42515	0.154115	0.423988	Catspere2
ENSMUSG00000104097	49.3932	0.577639	0.662761	0.871565	0.383445	0.662708	Gm37313
ENSMUSG00000026502	597.22	-0.145444	0.228965	-0.635222	0.525283	0.767172	Desi2
ENSMUSG00000086350	161.033	-0.0273837	0.382169	-0.0716534	0.942878	0.980739	B230369F24Rik
ENSMUSG00000039630	9158.26	0.0454741	0.0824546	0.551505	0.581288	0.802032	Hnrnpu
ENSMUSG00000104279	43.8506	0.145486	0.615924	0.236207	0.813272	0.924131	Gm38300
ENSMUSG00000026495	365.266	-0.934666	0.272208	-3.43365	0.000595512	0.0281729	Efcab2
ENSMUSG00000055067	483.633	-0.675485	0.355865	-1.89815	0.0576764	0.265875	Smyd3
ENSMUSG00000026492	400.751	0.199234	0.230045	0.866065	0.386455	0.664863	Tfb2m
ENSMUSG00000038949	1445.34	0.26118	0.152517	1.71247	0.0868107	0.323353	Cnst
ENSMUSG00000038936	644.504	-0.287789	0.248876	-1.15636	0.247535	0.533701	Sccpdh
ENSMUSG00000026491	1345.73	0.093996	0.162323	0.579068	0.562543	0.790742	Ahctf1
ENSMUSG00000026490	3404.8	0.671897	0.177242	3.79085	0.000150135	0.0124799	Cdc42bpa
ENSMUSG00000026489	541.417	0.308171	0.27618	1.11584	0.264492	0.551982	Coq8a
ENSMUSG00000010609	1179.54	-0.260186	0.196706	-1.32272	0.18593	0.462874	Psen2
ENSMUSG00000055676	84.1809	-0.745748	0.532884	-1.39946	0.161676	0.432401	Gm5069
ENSMUSG00000038855	846.206	-0.264803	0.256155	-1.03376	0.301248	0.588771	Itpkb
ENSMUSG00000104388	79.6605	0.271317	0.595767	0.455408	0.648816	0.84106	Gm37033
ENSMUSG00000026496	784.872	0.0513619	0.177894	0.288721	0.772795	0.9043	Parp1
ENSMUSG00000058729	103.804	0.133842	0.424876	0.315015	0.75275	0.895493	Lin9
ENSMUSG00000026499	1567.5	-0.368416	0.206486	-1.78421	0.0743887	0.300696	Acbd3
ENSMUSG00000103649	195.646	0.0839552	0.313997	0.267375	0.78918	0.911929	Gm37768
ENSMUSG00000060743	5979.05	-0.223082	0.216022	-1.03268	0.301753	0.589448	H3f3a
ENSMUSG00000073485	62.8167	-0.35979	0.789086	-0.455958	0.64842	0.841017	H3f3aos
ENSMUSG00000038806	648.487	-0.508091	0.290073	-1.75159	0.0798437	0.309963	Sde2
ENSMUSG00000026520	853.188	-0.168692	0.169015	-0.998094	0.318234	0.60481	Pycr2
ENSMUSG00000026519	450.526	0.0174382	0.28261	0.061704	0.950799	0.983571	Tmem63a
ENSMUSG00000038776	1332.33	-0.277616	0.270749	-1.02537	0.305191	0.592932	Ephx1
ENSMUSG00000026516	1118.58	0.285135	0.199666	1.42806	0.153275	0.423022	Nvl
ENSMUSG00000062169	464.769	0.321689	0.185762	1.73173	0.0833218	0.316855	Cnih4
ENSMUSG00000038733	2698.12	0.0804025	0.179961	0.446778	0.655035	0.844657	Wdr26
ENSMUSG00000054135	81.4234	0.721476	0.438102	1.64682	0.0995947	0.345603	A430110L20Rik
ENSMUSG00000004880	389.116	0.205504	0.288324	0.712754	0.475998	0.731498	Lbr
ENSMUSG00000022995	3265.72	-0.464035	0.168682	-2.75094	0.00594242	0.089557	Enah
ENSMUSG00000026511	1856.58	-0.307367	0.246503	-1.24691	0.212431	0.494628	Srp9
ENSMUSG00000038633	1002.71	-0.804932	0.285414	-2.82022	0.00479905	0.0814041	Degs1
ENSMUSG00000047539	1178.43	-0.0327142	0.156065	-0.209619	0.833965	0.934179	Fbxo28
ENSMUSG00000026510	948.68	-0.200978	0.184802	-1.08753	0.276804	0.564257	Trp53bp2
ENSMUSG00000026509	1196.65	-0.0175395	0.202415	-0.0866514	0.930949	0.976827	Capn2
ENSMUSG00000038599	131.027	3.46344	1.08557	3.19044	0.00142056	0.0450233	Capn8
ENSMUSG00000038576	584.452	-0.0129065	0.346673	-0.0372297	0.970302	0.98988	Susd4
ENSMUSG00000030768	276.132	0.0725356	0.352058	0.206033	0.836765	0.935156	Disp1
ENSMUSG00000046836	1272.61	0.194214	0.139914	1.3881	0.165107	0.436842	Brox
ENSMUSG00000042901	1131.42	0.0262328	0.165673	0.158341	0.874188	0.952383	Aida
ENSMUSG00000056050	3402.99	-0.305051	0.189916	-1.60624	0.108222	0.358365	Mia3
ENSMUSG00000072258	582.994	0.0325099	0.196155	0.165736	0.868365	0.950331	Taf1a
ENSMUSG00000039384	152.415	-0.933956	0.319849	-2.91999	0.00350041	0.0693608	Dusp10
ENSMUSG00000073481	1136.42	-0.697604	0.231929	-3.00784	0.00263111	0.0602046	Mtarc2
ENSMUSG00000039349	101.282	-0.493703	0.421125	-1.17234	0.241059	0.525403	C130074G19Rik
ENSMUSG00000026620	861.026	0.22655	0.188709	1.20053	0.229934	0.514101	Mark1
ENSMUSG00000039318	1908.23	0.15508	0.131757	1.17701	0.239191	0.523497	Rab3gap2
ENSMUSG00000026618	995.529	-0.219023	0.184285	-1.1885	0.234638	0.519177	Iars2
ENSMUSG00000026617	930.172	-0.515432	0.394167	-1.30765	0.190993	0.468511	Bpnt1
ENSMUSG00000097261	45.0475	0.857827	0.651386	1.31693	0.187864	0.464927	4930532G15Rik
ENSMUSG00000026615	4961.51	-0.125544	0.305103	-0.411481	0.68072	0.858931	Eprs
ENSMUSG00000039246	185.282	0.340215	0.290197	1.17236	0.241052	0.525403	Lyplal1
ENSMUSG00000039239	137.598	-0.785468	0.462806	-1.69719	0.089661	0.328244	Tgfb2
ENSMUSG00000001305	164.793	0.0332059	0.363004	0.0914754	0.927115	0.975013	Rrp15
ENSMUSG00000097784	62.4031	0.535356	0.518477	1.03256	0.301812	0.589481	A430105J06Rik
ENSMUSG00000039210	711.118	0.397295	0.174613	2.27529	0.0228886	0.172139	Gpatch2
ENSMUSG00000104394	71.2346	-0.534247	0.484325	-1.10308	0.269994	0.55769	Gm37254
ENSMUSG00000104245	72.079	-0.0195613	0.826789	-0.0236593	0.981124	0.992543	Gm38155
ENSMUSG00000026610	166.039	-0.0450536	0.352005	-0.127991	0.898156	0.963212	Esrrg
ENSMUSG00000026608	867.216	0.221002	0.171027	1.29221	0.196285	0.476002	Kctd3
ENSMUSG00000037624	1687.89	-0.624091	0.197429	-3.16109	0.00157181	0.0467595	Kcnk2
ENSMUSG00000102824	47.2324	0.0123645	0.558631	0.0221335	0.982341	0.992869	Pdcd5-ps
ENSMUSG00000104507	80.4689	-0.152196	0.653093	-0.233039	0.815731	0.924784	A430027H14Rik
ENSMUSG00000026605	51.21	0.614763	0.745843	0.824254	0.409795	0.683699	Cenpf
ENSMUSG00000026604	220.296	-0.150561	0.382065	-0.394072	0.693528	0.864296	Ptpn14
ENSMUSG00000104435	202.449	0.335779	0.419024	0.801336	0.422937	0.694882	Gm37422
ENSMUSG00000026603	371.662	-0.725053	0.458461	-1.58149	0.113765	0.367882	Smyd2
ENSMUSG00000010175	1081.65	-0.197403	0.19482	-1.01326	0.310937	0.598345	Prox1
ENSMUSG00000089872	496.65	-0.0944047	0.19796	-0.476888	0.633442	0.833318	Rps6kc1
ENSMUSG00000026634	1543.66	0.275712	0.164799	1.67302	0.0943234	0.337299	Angel2
ENSMUSG00000037568	45.9118	-0.229381	0.595949	-0.3849	0.700311	0.868337	Vash2
ENSMUSG00000066595	1390.93	0.359522	0.241201	1.49055	0.13608	0.400591	Flvcr1
ENSMUSG00000026632	731.508	0.684954	0.24011	2.85267	0.00433535	0.0775043	Tatdn3
ENSMUSG00000073478	189.743	-0.41391	0.327557	-1.26363	0.206364	0.487592	D730003I15Rik
ENSMUSG00000037499	2485.47	-0.496905	0.252819	-1.96546	0.0493615	0.243139	Nenf
ENSMUSG00000026627	906.563	-0.337071	0.171032	-1.97081	0.0487456	0.242163	Pacc1
ENSMUSG00000026626	2182	-0.0590661	0.157558	-0.374885	0.707746	0.87358	Ppp2r5a
ENSMUSG00000037461	1633.11	0.677538	0.246848	2.74476	0.00605549	0.0903075	Ints7
ENSMUSG00000026623	1425.87	-0.405643	0.252448	-1.60684	0.108089	0.358268	Lpgat1
ENSMUSG00000055833	88.7066	1.12817	0.57057	1.97727	0.048011	0.240759	1700034H15Rik
ENSMUSG00000037434	343.811	-0.708246	0.302121	-2.34424	0.0190656	0.156275	Slc30a1
ENSMUSG00000026637	73.735	0.888784	0.640903	1.38677	0.165512	0.437195	Traf5
ENSMUSG00000037395	448.787	0.428451	0.234089	1.83029	0.0672069	0.286383	Rcor3
ENSMUSG00000097316	112.634	0.0747903	0.4407	0.169708	0.86524	0.949029	Gm10516
ENSMUSG00000058248	307.399	0.214062	0.382561	0.559548	0.575788	0.798808	Kcnh1
ENSMUSG00000037375	71.4929	-0.944437	0.445719	-2.11891	0.0340985	0.207653	Hhat
ENSMUSG00000016262	394.891	-0.764205	0.275722	-2.77165	0.00557737	0.0871334	Sertad4
ENSMUSG00000016200	888.11	-0.21029	0.218244	-0.963555	0.335269	0.61961	Syt14
ENSMUSG00000016181	484.069	0.151914	0.184901	0.8216	0.411305	0.685027	Utp25
ENSMUSG00000026638	755.459	-0.667316	0.254761	-2.61938	0.0088091	0.108187	Irf6
ENSMUSG00000079144	99.678	-0.256144	0.355318	-0.720887	0.470979	0.728196	A130010J15Rik
ENSMUSG00000026639	177.833	-0.396207	0.407628	-0.971981	0.33106	0.615654	Lamb3
ENSMUSG00000016194	477.119	-0.538236	0.323777	-1.66236	0.0964401	0.339962	Hsd11b1
ENSMUSG00000009633	461.431	0.159234	0.365196	0.436023	0.66282	0.847712	G0s2
ENSMUSG00000016179	154.088	-0.157573	0.402523	-0.391462	0.695456	0.865511	Camk1g
ENSMUSG00000026640	435.288	0.101588	0.304577	0.333539	0.738727	0.887982	Plxna2
ENSMUSG00000016494	274.511	-0.150743	0.330766	-0.455741	0.648576	0.841017	Cd34
ENSMUSG00000096929	2202.71	-0.108746	0.509776	-0.213322	0.831076	0.932921	A330023F24Rik
ENSMUSG00000016493	166.393	0.317869	0.435998	0.72906	0.465965	0.724119	Cd46
ENSMUSG00000016481	1032.5	-0.275871	0.231107	-1.1937	0.232597	0.516872	Cr1l
ENSMUSG00000026616	41.8172	0.420943	0.84454	0.498429	0.618181	0.824149	Cr2
ENSMUSG00000050530	754.48	-0.460582	0.16642	-2.76759	0.00564717	0.0876443	Fam171a1
ENSMUSG00000026643	1386.29	0.405315	0.254601	1.59196	0.111394	0.36421	Nmt2
ENSMUSG00000049950	242.139	0.175074	0.36707	0.476951	0.633397	0.833318	Rpp38
ENSMUSG00000026650	42.3141	0.117786	0.553694	0.212728	0.831539	0.933214	Meig1
ENSMUSG00000026648	390.223	0.520181	0.275527	1.88794	0.0590334	0.26999	Dclre1c
ENSMUSG00000026646	71.7091	-0.578534	0.545262	-1.06102	0.28868	0.577359	Suv39h2
ENSMUSG00000109865	527.449	0.0138755	0.166386	0.0833936	0.933539	0.977452	Hspa14
ENSMUSG00000051396	135.511	-0.166238	0.348504	-0.477005	0.633358	0.833318	Gm45902
ENSMUSG00000039496	54.1725	-0.188502	0.547918	-0.344033	0.730822	0.884943	Cdnf
ENSMUSG00000026655	313.912	-0.705796	0.388159	-1.81832	0.0690155	0.289852	Fam107b
ENSMUSG00000026657	1326.95	0.0823986	0.279422	0.294889	0.768078	0.902635	Frmd4a
ENSMUSG00000039449	1128.61	0.148038	0.14915	0.992544	0.320932	0.607315	Prpf18
ENSMUSG00000048186	218.387	0.189114	0.270607	0.69885	0.484646	0.736555	Bend7
ENSMUSG00000026662	922.347	-0.0620503	0.163807	-0.378801	0.704836	0.871957	Sephs1
ENSMUSG00000026664	2557.3	-0.217437	0.209071	-1.04002	0.298332	0.586712	Phyh
ENSMUSG00000026669	91.7445	0.759247	0.615175	1.2342	0.21713	0.500255	Mcm10
ENSMUSG00000026672	666.352	-0.240232	0.162644	-1.47704	0.139664	0.40538	Optn
ENSMUSG00000039145	248.942	-1.39658	0.352984	-3.9565	7.60562e-05	0.00761234	Camk1d
ENSMUSG00000039128	1253.04	0.0635482	0.160446	0.396072	0.692052	0.863636	Cdc123
ENSMUSG00000025817	631.252	0.0830084	0.220203	0.376963	0.706201	0.872478	Nudt5
ENSMUSG00000056718	41.6066	0.424423	0.56132	0.756116	0.44958	0.712826	Gm13199
ENSMUSG00000025816	624.342	0.3451	0.277787	1.24231	0.21412	0.496588	Sec61a2
ENSMUSG00000025815	252.12	0.610893	0.325055	1.87935	0.0601964	0.271942	Dhtkd1
ENSMUSG00000043241	1210.83	0.0385699	0.184108	0.209496	0.834061	0.934179	Upf2
ENSMUSG00000045319	198.88	-0.768015	0.47337	-1.62244	0.104709	0.353751	Proser2
ENSMUSG00000039063	284.297	0.514726	0.258956	1.9877	0.046845	0.237666	Echdc3
ENSMUSG00000039046	373.825	-0.279995	0.302033	-0.927034	0.353909	0.637306	Usp6nl
ENSMUSG00000002107	1257.51	0.129713	0.189601	0.68414	0.493887	0.743991	Celf2
ENSMUSG00000025782	369.736	-0.348209	0.20183	-1.72526	0.0844806	0.319446	Taf3
ENSMUSG00000025781	2404.04	-0.457417	0.214573	-2.13176	0.0330267	0.204714	Atp5c1
ENSMUSG00000037262	641.784	0.122382	0.307089	0.398522	0.690246	0.862763	Kin
ENSMUSG00000037254	351.125	-0.205176	0.25177	-0.814933	0.415111	0.68809	Itih2
ENSMUSG00000025780	1468.9	-0.171135	0.243743	-0.702113	0.482609	0.735511	Itih5
ENSMUSG00000061186	65.6482	0.236009	0.426617	0.553212	0.580118	0.80151	Sfmbt2
ENSMUSG00000026778	159.765	-0.991381	0.311842	-3.17911	0.00147729	0.0458552	Prkcq
ENSMUSG00000026773	229.298	-0.0582603	0.414133	-0.14068	0.888123	0.959887	Pfkfb3
ENSMUSG00000037197	955.599	0.253309	0.138234	1.83247	0.0668812	0.285472	Rbm17
ENSMUSG00000023206	458.853	0.287787	0.311866	0.922788	0.356118	0.639235	Il15ra
ENSMUSG00000058594	1435.22	0.0929965	0.249265	0.373083	0.709086	0.874427	Fbh1
ENSMUSG00000047909	1467.8	0.597672	0.250808	2.38298	0.0171731	0.148192	Ankrd16
ENSMUSG00000026768	68.7808	-0.78161	0.528407	-1.47918	0.139092	0.404599	Itga8
ENSMUSG00000026767	488.537	0.00966792	0.16889	0.0572438	0.954351	0.984323	Mindy3
ENSMUSG00000026730	78.1939	0.0219297	0.618391	0.0354625	0.971711	0.989954	Pter
ENSMUSG00000026727	818.689	-0.00433226	0.189783	-0.0228274	0.981788	0.992704	Rsu1
ENSMUSG00000026723	198.132	0.100765	0.306552	0.328703	0.74238	0.889694	Trdmt1
ENSMUSG00000026728	1153.1	-0.149909	0.237887	-0.630169	0.528584	0.768693	Vim
ENSMUSG00000063275	225.038	-0.00844345	0.31023	-0.0272167	0.978287	0.991835	Hacd1
ENSMUSG00000102553	39.5026	0.874885	0.543947	1.6084	0.107747	0.357852	D930036K23Rik
ENSMUSG00000026718	787.611	0.41085	0.184802	2.22319	0.0262031	0.183563	Stam
ENSMUSG00000103901	38.6965	0.493637	0.490344	1.00671	0.314072	0.600824	Gm37499
ENSMUSG00000026712	93.533	0.716017	0.476114	1.50388	0.132613	0.395829	Mrc1
ENSMUSG00000036949	317.081	-0.336034	0.256778	-1.30865	0.190652	0.468164	Slc39a12
ENSMUSG00000057914	827.335	0.207092	0.22438	0.922953	0.356032	0.639213	Cacnb2
ENSMUSG00000026707	183.619	-0.104449	0.292846	-0.356669	0.721339	0.880122	Nsun6
ENSMUSG00000017418	527.624	-0.128436	0.212492	-0.604428	0.545559	0.779182	Arl5b
ENSMUSG00000026748	473.972	-0.821714	0.261952	-3.13689	0.00170749	0.048946	Plxdc2
ENSMUSG00000053702	1258.6	-0.239833	0.237803	-1.00854	0.313197	0.600087	Nebl
ENSMUSG00000054057	81.9186	0.865479	0.438704	1.97281	0.0485173	0.24165	A930004D18Rik
ENSMUSG00000054074	161.594	0.830622	0.354046	2.34608	0.0189719	0.155923	Skida1
ENSMUSG00000086340	48.0224	0.979899	0.680425	1.44013	0.149831	0.419355	1810059C17Rik
ENSMUSG00000026743	1390.46	0.497165	0.204498	2.43115	0.015051	0.139099	Mllt10
ENSMUSG00000026740	1106.86	-0.0725687	0.235482	-0.308171	0.757952	0.89764	Dnajc1
ENSMUSG00000051154	1197.02	0.306906	0.179122	1.71339	0.0866414	0.323055	Commd3
ENSMUSG00000026739	1551.94	0.405282	0.147706	2.74385	0.00607238	0.0904281	Bmi1
ENSMUSG00000026737	449.42	0.225645	0.168999	1.33519	0.181815	0.458115	Pip4k2a
ENSMUSG00000023094	462.977	0.825474	0.273018	3.02351	0.00249858	0.0585377	Msrb2
ENSMUSG00000043415	431.868	-0.548035	0.29465	-1.85995	0.062892	0.277621	Otud1
ENSMUSG00000036617	758.548	0.364991	0.268027	1.36177	0.17327	0.447406	Etl4
ENSMUSG00000036591	3215.55	0.498726	0.171741	2.90395	0.00368485	0.0710553	Arhgap21
ENSMUSG00000075514	211.168	0.398479	0.385453	1.03379	0.301233	0.588771	Gm13375
ENSMUSG00000026679	231.095	0.366255	0.346107	1.05821	0.289958	0.578539	Enkur
ENSMUSG00000048550	421.947	0.218426	0.231416	0.943864	0.345239	0.628959	Thnsl1
ENSMUSG00000045967	355.07	-0.686008	0.343324	-1.99813	0.0457021	0.235403	Gpr158
ENSMUSG00000083563	41.9888	0.700516	0.602247	1.16317	0.24476	0.529822	Gm13340
ENSMUSG00000026787	683.909	-0.379042	0.344815	-1.09926	0.271653	0.558903	Gad2
ENSMUSG00000026786	255.324	0.135932	0.280703	0.484257	0.628204	0.830153	Apbb1ip
ENSMUSG00000026784	167.75	-0.0849517	0.251358	-0.337971	0.735385	0.886589	Pdss1
ENSMUSG00000058835	1456.57	0.206868	0.172825	1.19698	0.231314	0.515298	Abi1
ENSMUSG00000026781	1782.26	0.193576	0.147951	1.30838	0.190743	0.468235	Acbd5
ENSMUSG00000026779	50.9295	-0.00495699	0.45085	-0.0109948	0.991228	0.996442	Mastl
ENSMUSG00000026775	2779.3	-0.0411766	0.176911	-0.232753	0.815953	0.924784	Yme1l1
ENSMUSG00000081648	48.0269	0.766068	0.979066	0.782448	0.433952	0.70206	Gm13423
ENSMUSG00000102704	39.8356	1.07916	0.601986	1.79267	0.0730264	0.297588	Gm38309
ENSMUSG00000026771	426.059	0.0142401	0.229912	0.0619371	0.950613	0.983571	Spopl
ENSMUSG00000026986	207.653	-0.159791	0.271196	-0.589209	0.555721	0.786171	Hnmt
ENSMUSG00000026979	77.1423	-0.546545	0.331386	-1.64927	0.0990925	0.344535	Psd4
ENSMUSG00000004113	1191.23	0.177203	0.235218	0.753358	0.451235	0.713505	Cacna1b
ENSMUSG00000036893	1650.74	0.666312	0.204411	3.25967	0.00111542	0.0398634	Ehmt1
ENSMUSG00000026972	724.001	-0.252287	0.237036	-1.06434	0.287176	0.575801	Arrdc1
ENSMUSG00000026974	441.502	-0.303637	0.292978	-1.03638	0.300023	0.58813	Zmynd19
ENSMUSG00000026975	679.846	0.132414	0.210143	0.630114	0.52862	0.768693	Dph7
ENSMUSG00000036850	807.599	0.0719118	0.282989	0.254115	0.799407	0.916994	Mrpl41
ENSMUSG00000036833	477.348	0.515519	0.240035	2.14769	0.0317387	0.200676	Pnpla7
ENSMUSG00000006476	1652.47	0.100831	0.202041	0.499061	0.617736	0.824026	Nsmf
ENSMUSG00000059555	455.926	-0.681371	0.325885	-2.09083	0.0365434	0.213965	Tor4a
ENSMUSG00000013465	1479.79	0.023513	0.158915	0.147959	0.882375	0.956415	Nelfb
ENSMUSG00000036752	2814.54	-0.578839	0.215967	-2.68022	0.00735735	0.0979788	Tubb4b
ENSMUSG00000036731	59.0486	0.772265	0.488517	1.58084	0.113916	0.368199	Cysrt1
ENSMUSG00000044628	679.421	0.281632	0.35778	0.787164	0.431186	0.70044	Rnf208
ENSMUSG00000006471	250.539	0.460093	0.29464	1.56154	0.118395	0.374643	Ndor1
ENSMUSG00000078201	46.6122	0.558169	0.583788	0.956116	0.339013	0.62341	Tmem203
ENSMUSG00000048707	180.345	-0.378622	0.29295	-1.29245	0.196203	0.475887	Tprn
ENSMUSG00000026966	669.747	-0.115916	0.217476	-0.533005	0.59403	0.810456	Ssna1
ENSMUSG00000026965	2439.55	0.121381	0.164042	0.73994	0.459336	0.718881	Anapc2
ENSMUSG00000026961	71.9772	-0.459858	0.647393	-0.710323	0.477504	0.732282	Lrrc26
ENSMUSG00000026959	1323.68	0.289603	0.210225	1.37759	0.168331	0.441001	Grin1
ENSMUSG00000085830	76.6967	0.0785386	0.704693	0.111451	0.911259	0.969623	Grin1os
ENSMUSG00000036646	2067.53	-0.167487	0.141868	-1.18058	0.237769	0.521939	Man1b1
ENSMUSG00000026958	1280.03	0.348598	0.182229	1.91297	0.0557514	0.260281	Dpp7
ENSMUSG00000026956	362.88	-0.327415	0.208343	-1.57152	0.116063	0.371548	Uap1l1
ENSMUSG00000015094	3827.7	0.0563494	0.148965	0.378274	0.705227	0.872105	Npdc1
ENSMUSG00000026944	4608.46	0.304431	0.193118	1.5764	0.114934	0.369865	Abca2
ENSMUSG00000047617	808.43	0.126537	0.286705	0.441349	0.65896	0.846232	Paxx
ENSMUSG00000015093	64.2327	-0.166303	0.57185	-0.290815	0.771193	0.903174	Clic3
ENSMUSG00000015090	963.869	0.139635	0.38092	0.366573	0.713938	0.877175	Ptgds
ENSMUSG00000015083	107.82	-0.264596	0.569394	-0.464698	0.642148	0.838102	C8g
ENSMUSG00000015095	1743.24	0.407176	0.191252	2.129	0.0332543	0.204958	Fbxw5
ENSMUSG00000026942	553.481	0.195171	0.250546	0.778984	0.435989	0.703476	Traf2
ENSMUSG00000015092	2001.45	-0.128985	0.306777	-0.420452	0.674155	0.85521	Edf1
ENSMUSG00000026941	256.84	0.80823	0.418966	1.92911	0.0537173	0.255114	Mamdc4
ENSMUSG00000029419	1968.31	1.10547	0.387045	2.85618	0.00428766	0.0769322	Ajm1
ENSMUSG00000015087	3373.65	0.333333	0.226337	1.47273	0.140824	0.406743	Rabl6
ENSMUSG00000026940	82.1029	0.1423	0.391775	0.363218	0.716442	0.877419	Ccdc183
ENSMUSG00000026939	284.182	-0.642216	0.261139	-2.45929	0.0139213	0.134311	Tmem141
ENSMUSG00000049086	129.254	-0.438635	0.542075	-0.809178	0.418412	0.691076	Bmyc
ENSMUSG00000058740	2043.46	1.20433	0.337206	3.5715	0.000354948	0.0205604	Kcnt1
ENSMUSG00000026933	1459.73	0.254234	0.213061	1.19324	0.232774	0.516952	Camsap1
ENSMUSG00000036352	540.766	0.406899	0.210953	1.92886	0.0537481	0.25517	Ubac1
ENSMUSG00000026932	765.025	-0.388686	0.211766	-1.83545	0.0664387	0.28464	Nacc2
ENSMUSG00000087679	1159.23	-0.271818	0.192448	-1.41242	0.157826	0.427799	Tmem250-ps
ENSMUSG00000085545	86.3438	1.97957	0.615428	3.21657	0.00129732	0.0425587	Gm13553
ENSMUSG00000026934	3439.65	0.0476106	0.212993	0.223532	0.823122	0.929644	Lhx3
ENSMUSG00000098977	102.495	-0.971551	0.689559	-1.40895	0.158851	0.429136	Gm27196
ENSMUSG00000036327	1557.63	-0.405955	0.231259	-1.75542	0.0791883	0.309208	Qsox2
ENSMUSG00000048038	4796.03	0.763039	0.348334	2.19054	0.0284853	0.192692	Ccdc187
ENSMUSG00000026930	677.552	0.132134	0.270562	0.488369	0.625289	0.828593	Gpsm1
ENSMUSG00000075467	441.733	-0.0567291	0.267909	-0.211748	0.832304	0.933503	Dnlz
ENSMUSG00000026928	57.5517	-0.212876	0.575243	-0.370063	0.711336	0.87557	Card9
ENSMUSG00000086779	46.2161	0.0506392	0.542234	0.0933899	0.925594	0.974892	Gm13562
ENSMUSG00000036281	1092.18	0.525602	0.330724	1.58925	0.112005	0.36499	Snapc4
ENSMUSG00000085767	209.05	0.695331	0.378302	1.83803	0.0660578	0.284018	Gm13563
ENSMUSG00000026927	2026.6	0.813636	0.344134	2.3643	0.0180642	0.151787	Entr1
ENSMUSG00000026926	2117.66	0.444075	0.29894	1.4855	0.137412	0.402257	Pmpca
ENSMUSG00000026925	870.904	0.468054	0.187704	2.49357	0.0126466	0.12861	Inpp5e
ENSMUSG00000026924	3247.16	0.109354	0.181354	0.602987	0.546518	0.779935	Sec16a
ENSMUSG00000026923	273.489	-0.408726	0.449705	-0.908876	0.363416	0.645999	Notch1
ENSMUSG00000026921	324.905	0.186015	0.329253	0.564961	0.5721	0.79664	Egfl7
ENSMUSG00000026922	218.191	-0.489014	0.293767	-1.66463	0.0959859	0.339493	Agpat2
ENSMUSG00000036186	227.827	-0.132658	0.330089	-0.401885	0.687769	0.86113	Dipk1b
ENSMUSG00000036160	482.599	-0.333511	0.276338	-1.2069	0.227472	0.511354	Surf6
ENSMUSG00000015776	975.816	-0.626882	0.297377	-2.10804	0.0350276	0.209941	Med22
ENSMUSG00000062647	8805.43	-0.332003	0.193971	-1.71161	0.086968	0.32353	Rpl7a
ENSMUSG00000015790	896.391	0.136984	0.210582	0.650502	0.515368	0.760771	Surf1
ENSMUSG00000014873	577.294	0.140625	0.25434	0.552902	0.58033	0.80157	Surf2
ENSMUSG00000014867	3806.83	-0.626783	0.247	-2.53758	0.0111621	0.120526	Surf4
ENSMUSG00000052406	816.431	0.0637885	0.156686	0.407109	0.683928	0.860501	Rexo4
ENSMUSG00000015488	1786.59	-0.262596	0.174941	-1.50106	0.13334	0.396812	Cacfd1
ENSMUSG00000036067	52.6451	-0.0257725	0.612908	-0.0420495	0.966459	0.988949	Slc2a6
ENSMUSG00000036040	785.797	0.190357	0.432937	0.439686	0.660164	0.847043	Adamtsl2
ENSMUSG00000009216	39.9256	0.126945	0.769812	0.164904	0.86902	0.950358	Fam163b
ENSMUSG00000009614	141.25	-0.0976755	0.49238	-0.198374	0.842752	0.937733	Sardh
ENSMUSG00000009621	1056.28	0.0948934	0.257634	0.368326	0.71263	0.876451	Vav2
ENSMUSG00000109946	415.698	-0.701583	0.261106	-2.68697	0.0072104	0.0972142	Brd3os
ENSMUSG00000026918	1828.11	0.132022	0.139343	0.947464	0.343402	0.627646	Brd3
ENSMUSG00000026917	861.08	0.0446533	0.167838	0.26605	0.790201	0.912433	Wdr5
ENSMUSG00000085929	61.9023	-0.346038	0.684706	-0.505382	0.613291	0.820971	Gm13421
ENSMUSG00000015846	840.255	-0.311926	0.190383	-1.63841	0.101336	0.348679	Rxra
ENSMUSG00000026837	173.425	0.483486	0.327697	1.4754	0.140104	0.406026	Col5a1
ENSMUSG00000086425	178.255	0.919595	0.425124	2.16312	0.0305317	0.198284	F730016J06Rik
ENSMUSG00000026833	1831.37	-0.600448	0.213028	-2.81864	0.00482278	0.0814041	Olfm1
ENSMUSG00000087196	208.404	-0.71858	0.520295	-1.3811	0.167247	0.439686	Gm13373
ENSMUSG00000035829	800.468	0.218099	0.207328	1.05195	0.292822	0.58126	Ppp1r26
ENSMUSG00000026831	70.6072	-0.362934	0.475435	-0.763374	0.445241	0.71054	1700007K13Rik
ENSMUSG00000035772	573.965	-0.06298	0.220086	-0.286161	0.774755	0.905432	Mrps2
ENSMUSG00000026829	73.8895	1.85903	0.786589	2.36341	0.0181076	0.151978	Gbgt1
ENSMUSG00000063611	274.979	2.33889	0.523842	4.46487	8.01166e-06	0.00158166	Gm10134
ENSMUSG00000026821	2394.26	0.0669388	0.143886	0.465221	0.641774	0.837808	Ralgds
ENSMUSG00000026816	656.76	0.00281272	0.183021	0.0153683	0.987738	0.994906	Gtf3c5
ENSMUSG00000026812	1983.52	0.493859	0.192451	2.56616	0.0102832	0.116145	Tsc1
ENSMUSG00000026807	76.2607	-0.568145	0.511369	-1.11103	0.266556	0.553788	Ak8
ENSMUSG00000035666	624.911	-0.671839	0.335971	-1.99969	0.0455334	0.235312	Gtf3c4
ENSMUSG00000026806	243.331	-0.21225	0.295262	-0.718854	0.472231	0.728863	Ddx31
ENSMUSG00000083773	134.465	5.82372	2.2072	2.6385	0.00832726	0.105064	Gm13394
ENSMUSG00000026803	677.773	0.591806	0.181333	3.26364	0.00109992	0.0398634	Ttf1
ENSMUSG00000043535	1945.62	-0.00583476	0.169784	-0.0343658	0.972585	0.989954	Setx
ENSMUSG00000035513	618.16	0.269749	0.308965	0.873073	0.382623	0.662065	Ntng2
ENSMUSG00000079499	107.817	-0.556513	0.463828	-1.19983	0.230207	0.514101	6530402F18Rik
ENSMUSG00000026799	352.422	-0.027409	0.266194	-0.102966	0.91799	0.972385	Med27
ENSMUSG00000039844	1671.54	0.252191	0.17649	1.42893	0.153025	0.422491	Rapgef1
ENSMUSG00000039826	330.457	-0.123071	0.353721	-0.347933	0.727891	0.883254	Trub2
ENSMUSG00000026798	285.535	0.350187	0.334479	1.04696	0.295116	0.583452	Coq4
ENSMUSG00000059316	618.103	-0.222725	0.272388	-0.817675	0.413543	0.686578	Slc27a4
ENSMUSG00000069020	350.344	-0.251221	0.227451	-1.1045	0.269374	0.55727	Urm1
ENSMUSG00000039787	149.175	-0.304055	0.288302	-1.05464	0.29159	0.579909	Cercam
ENSMUSG00000026790	2553.67	0.29841	0.191822	1.55566	0.119789	0.376674	Odf2
ENSMUSG00000019715	933.876	0.0392789	0.223556	0.1757	0.86053	0.946986	Gle1
ENSMUSG00000057738	6652.21	0.0962002	0.126062	0.763115	0.445395	0.710593	Sptan1
ENSMUSG00000039715	877.514	0.280262	0.15942	1.75801	0.0787452	0.308378	Dync2i2
ENSMUSG00000054766	3031.85	-0.424738	0.200796	-2.11527	0.0344069	0.208582	Set
ENSMUSG00000015335	337.389	-0.214476	0.310418	-0.690927	0.489612	0.739758	Zdhhc12
ENSMUSG00000039686	2730.21	0.0538824	0.182939	0.294538	0.768347	0.902642	Zer1
ENSMUSG00000039678	751.86	0.175027	0.221459	0.790336	0.429332	0.699101	Tbc1d13
ENSMUSG00000015337	184.557	-0.690578	0.339746	-2.03263	0.0420901	0.228345	Endog
ENSMUSG00000039660	499.089	0.11643	0.248217	0.469066	0.639022	0.83647	Spout1
ENSMUSG00000039648	881.092	0.995871	0.353744	2.81523	0.00487427	0.0814944	Kyat1
ENSMUSG00000007476	330.306	-0.0564176	0.350413	-0.161003	0.872091	0.951386	Lrrc8a
ENSMUSG00000079484	82.1713	0.209564	0.3765	0.556609	0.577794	0.800194	Phyhd1
ENSMUSG00000075419	247.373	-0.430339	0.349151	-1.23253	0.217752	0.501062	Dolk
ENSMUSG00000052533	865.72	0.536592	0.208354	2.57538	0.0100129	0.11493	Nup188
ENSMUSG00000026860	4743.36	0.393538	0.245197	1.60499	0.108497	0.35856	Sh3glb2
ENSMUSG00000026858	1066.65	0.110404	0.179556	0.614872	0.538639	0.775744	Miga2
ENSMUSG00000026856	407.573	0.218662	0.191657	1.1409	0.25391	0.540087	Dolpp1
ENSMUSG00000026853	798.602	0.368931	0.333688	1.10562	0.268893	0.556978	Crat
ENSMUSG00000039515	1922.8	-0.294294	0.131755	-2.23365	0.0255062	0.180767	Ptpa
ENSMUSG00000089762	73.0178	-0.307351	0.510068	-0.602569	0.546795	0.780002	Ier5l
ENSMUSG00000047363	55.5968	0.419784	0.805927	0.520872	0.602456	0.815264	Cstad
ENSMUSG00000026857	498.638	-0.107392	0.236925	-0.453275	0.650351	0.842456	Ntmt1
ENSMUSG00000039483	625.12	0.104706	0.235362	0.444873	0.656411	0.845238	Asb6
ENSMUSG00000039476	79.3759	-0.142165	0.523939	-0.271338	0.786131	0.910172	Prrx2
ENSMUSG00000050737	2203.08	0.80313	0.512209	1.56797	0.116888	0.372971	Ptges
ENSMUSG00000026848	2054.05	0.207371	0.137286	1.5105	0.130916	0.392536	Tor1b
ENSMUSG00000026849	663.713	-0.155826	0.188945	-0.824719	0.409531	0.683698	Tor1a
ENSMUSG00000026851	947.452	-0.0424322	0.218518	-0.194182	0.846033	0.938966	BC005624
ENSMUSG00000026854	1465.27	0.171795	0.164471	1.04453	0.296239	0.584888	Usp20
ENSMUSG00000075415	1214.57	0.201864	0.190622	1.05898	0.289611	0.578361	Fnbp1
ENSMUSG00000087269	142.874	-0.16827	0.307803	-0.546681	0.584598	0.803849	D330023K18Rik
ENSMUSG00000000194	1260.67	-0.23408	0.243994	-0.959368	0.337374	0.62156	Gpr107
ENSMUSG00000062661	406.135	-0.549177	0.328082	-1.6739	0.0941501	0.337121	Ncs1
ENSMUSG00000055632	739.996	0.0733379	0.376207	0.19494	0.84544	0.938576	Hmcn2
ENSMUSG00000076441	1332.17	-0.546032	0.233355	-2.33992	0.0192878	0.156577	Ass1
ENSMUSG00000026843	1072.53	0.140505	0.139251	1.00901	0.31297	0.599939	Fubp3
ENSMUSG00000039356	399.537	-0.0569376	0.234013	-0.243309	0.807766	0.921577	Exosc2
ENSMUSG00000026842	1965.09	0.262377	0.204844	1.28086	0.200243	0.480028	Abl1
ENSMUSG00000026840	141.159	-0.763152	0.490765	-1.55503	0.11994	0.376907	Lamc3
ENSMUSG00000001864	89.5967	-0.090864	0.463674	-0.195965	0.844637	0.938451	Aif1l
ENSMUSG00000001855	498.187	-0.173576	0.373176	-0.465133	0.641836	0.837808	Nup214
ENSMUSG00000051373	222.532	0.188977	0.322526	0.585928	0.557924	0.78741	Plpp7
ENSMUSG00000039262	3996.65	-0.0716428	0.207348	-0.345519	0.729704	0.884142	Prrc2b
ENSMUSG00000039254	577.119	0.453399	0.292999	1.54744	0.121757	0.379536	Pomt1
ENSMUSG00000002550	864.927	0.0137343	0.162474	0.0845321	0.932633	0.97706	Uck1
ENSMUSG00000044627	2809.71	-0.240746	0.193787	-1.24232	0.214117	0.496588	Swi5
ENSMUSG00000002546	2657.08	0.315094	0.14541	2.16694	0.0302394	0.197246	Golga2
ENSMUSG00000026825	1655.29	0.900234	0.334626	2.69027	0.00713945	0.0968841	Dnm1
ENSMUSG00000039205	1199.59	0.35223	0.227482	1.54839	0.121529	0.378986	Ciz1
ENSMUSG00000039195	745.584	-0.214327	0.291157	-0.736122	0.461657	0.720271	Bbln
ENSMUSG00000026822	704.239	-2.37055	0.399422	-5.93496	2.93922e-09	1.60166e-06	Lcn2
ENSMUSG00000026820	274.034	-0.48214	0.270779	-1.78057	0.0749828	0.301839	Ptges2
ENSMUSG00000026819	1580.09	-0.245436	0.345162	-0.711077	0.477037	0.732138	Slc25a25
ENSMUSG00000039164	131.292	-0.570609	0.366303	-1.55775	0.119293	0.375699	Naif1
ENSMUSG00000039157	2197.07	-0.0335024	0.170232	-0.196804	0.843981	0.938283	Fam102a
ENSMUSG00000026810	916.906	0.0868178	0.218494	0.397346	0.691113	0.863121	Dpm2
ENSMUSG00000079442	386.737	0.222745	0.304587	0.731301	0.464596	0.722808	St6galnac4
ENSMUSG00000026811	510.917	-0.211595	0.26099	-0.810737	0.417516	0.689983	St6galnac6
ENSMUSG00000026817	801.998	-0.135943	0.259092	-0.524689	0.599799	0.81335	Ak1
ENSMUSG00000026814	662.353	0.1573	0.298648	0.526707	0.598397	0.812764	Eng
ENSMUSG00000009566	442.838	0.0109283	0.287324	0.0380349	0.96966	0.9895	Fpgs
ENSMUSG00000009555	2413.55	0.635356	0.361551	1.75731	0.0788656	0.308505	Cdk9
ENSMUSG00000059013	252.955	0.508232	0.273044	1.86136	0.0626938	0.277309	Sh2d3c
ENSMUSG00000039021	188.748	0.731486	0.483093	1.51417	0.129982	0.390694	Ttc16
ENSMUSG00000009563	720.582	0.105435	0.242431	0.434908	0.663629	0.848081	Tor2a
ENSMUSG00000053746	53.4835	-1.08112	0.54033	-2.00085	0.0454089	0.234967	Ptrh1
ENSMUSG00000038987	74.8175	0.595226	0.521412	1.14157	0.253634	0.539991	Cfap157
ENSMUSG00000026797	3074.01	0.0368696	0.170566	0.21616	0.828863	0.932416	Stxbp1
ENSMUSG00000026796	922.83	-0.393724	0.194375	-2.02559	0.0428071	0.230077	Niban2
ENSMUSG00000026792	542.277	0.539026	0.269233	2.00208	0.0452761	0.234807	Lrsam1
ENSMUSG00000038900	10694.3	-0.326579	0.204951	-1.59345	0.111058	0.363596	Rpl12
ENSMUSG00000026791	454.844	0.109099	0.243309	0.448399	0.653866	0.844051	Slc2a8
ENSMUSG00000038860	268.345	0.0125653	0.321978	0.0390252	0.96887	0.989147	Garnl3
ENSMUSG00000038831	1516.29	0.376693	0.228199	1.65073	0.0987945	0.343876	Ralgps1
ENSMUSG00000004105	241.183	-0.977345	0.328746	-2.97295	0.00294954	0.0641014	Angptl2
ENSMUSG00000068966	336.266	0.113409	0.26296	0.431277	0.666267	0.849756	Zbtb34
ENSMUSG00000026788	586.288	0.287114	0.224931	1.27646	0.201795	0.481981	Zbtb43
ENSMUSG00000038740	1006.51	-0.0304383	0.179258	-0.169802	0.865166	0.949029	Mvb12b
ENSMUSG00000086904	77.127	0.417448	0.495559	0.842378	0.399576	0.676355	Gm13404
ENSMUSG00000087461	71.2682	0.581196	0.512631	1.13375	0.256899	0.543443	C230014O12Rik
ENSMUSG00000038718	308.875	-0.103544	0.232427	-0.445493	0.655963	0.845196	Pbx3
ENSMUSG00000038696	471.7	-0.342042	0.204922	-1.66913	0.095091	0.338706	Mapkap1
ENSMUSG00000026867	2714.6	0.294158	0.142636	2.0623	0.0391791	0.220605	Gapvd1
ENSMUSG00000026864	16323	-0.649779	0.262886	-2.47171	0.0134467	0.131955	Hspa5
ENSMUSG00000070953	444.661	-0.0423078	0.224983	-0.188049	0.850838	0.941798	Rabepk
ENSMUSG00000035949	1134.12	-0.225866	0.241932	-0.933592	0.350514	0.63402	Fbxw2
ENSMUSG00000026869	850.729	-0.260737	0.248924	-1.04746	0.294889	0.583159	Psmd5
ENSMUSG00000026870	66.2821	0.0872377	0.496776	0.175608	0.860602	0.946986	Cutal
ENSMUSG00000026873	169.514	-0.114424	0.411639	-0.277972	0.781034	0.908793	Phf19
ENSMUSG00000026875	312.914	0.469692	0.295759	1.58809	0.112266	0.365193	Traf1
ENSMUSG00000026874	90.3696	0.233779	0.48207	0.484948	0.627713	0.830063	Hc
ENSMUSG00000035875	41.3094	-0.0895151	0.623267	-0.143623	0.885799	0.958643	AI182371
ENSMUSG00000057110	1258.58	0.509814	0.235914	2.16101	0.0306946	0.198684	Cntrl
ENSMUSG00000026878	2790.9	-0.30271	0.193758	-1.56231	0.118214	0.374455	Rab14
ENSMUSG00000026879	1846.06	-0.199203	0.229506	-0.867964	0.385414	0.664005	Gsn
ENSMUSG00000026880	264.359	-0.647799	0.307328	-2.10784	0.0350448	0.209941	Stom
ENSMUSG00000035778	276.202	-0.169438	0.318726	-0.531609	0.594997	0.810867	Ggta1
ENSMUSG00000086555	44.9588	2.36065	0.618342	3.81772	0.000134693	0.0115891	Gm13446
ENSMUSG00000026883	2104.69	0.08165	0.143615	0.568535	0.569671	0.795247	Dab2ip
ENSMUSG00000026885	224.958	0.285663	0.327829	0.871378	0.383548	0.662714	Ttll11
ENSMUSG00000026895	946.218	-0.605121	0.186162	-3.2505	0.00115201	0.040356	Ndufa8
ENSMUSG00000026889	1047.27	0.190866	0.147726	1.29203	0.196347	0.476002	Rbm18
ENSMUSG00000026887	311.217	-0.813239	0.422816	-1.92339	0.0544316	0.256882	Mrrf
ENSMUSG00000047250	115.678	-0.235178	0.474623	-0.495505	0.620244	0.825449	Ptgs1
ENSMUSG00000009030	800.358	-0.269049	0.224334	-1.19932	0.230402	0.514207	Pdcl
ENSMUSG00000075376	1816.96	-0.00669453	0.196817	-0.034014	0.972866	0.989954	Rc3h2
ENSMUSG00000066798	607.633	0.0776666	0.198796	0.390685	0.69603	0.865538	Zbtb6
ENSMUSG00000050714	548.151	-0.150984	0.246354	-0.612874	0.53996	0.776123	Zbtb26
ENSMUSG00000035437	1402.55	-0.150368	0.196859	-0.763834	0.444966	0.710497	Rabgap1
ENSMUSG00000026915	2000.3	0.0650503	0.146364	0.444441	0.656724	0.845278	Strbp
ENSMUSG00000035403	730.177	0.335607	0.269165	1.24684	0.212455	0.494628	Crb2
ENSMUSG00000035392	1013.05	0.372354	0.210168	1.7717	0.0764445	0.304639	Dennd1a
ENSMUSG00000107529	52.8083	0.506932	1.57457	0.321949	0.747491	0.892464	Gm44291
ENSMUSG00000000247	168.632	1.25523	0.396472	3.166	0.00154548	0.0467595	Lhx2
ENSMUSG00000026749	612.074	-0.348398	0.242462	-1.43692	0.150741	0.42024	Nek6
ENSMUSG00000026750	506.811	-0.748286	0.448733	-1.66755	0.0954046	0.338891	Psmb7
ENSMUSG00000026751	1301.65	-0.130246	0.235704	-0.552586	0.580547	0.801603	Nr5a1
ENSMUSG00000063972	382.088	0.0917303	0.195639	0.468876	0.639158	0.83647	Nr6a1
ENSMUSG00000046618	82.6266	-1.80257	0.69912	-2.57834	0.00992775	0.114742	Olfml2a
ENSMUSG00000062997	398.51	-0.716841	0.385192	-1.861	0.0627446	0.277309	Rpl35
ENSMUSG00000026755	1366.67	-0.342677	0.182387	-1.87884	0.0602659	0.271942	Arpc5l
ENSMUSG00000026754	1379.25	0.434499	0.18645	2.33037	0.0197865	0.158648	Golga1
ENSMUSG00000035236	1383.2	0.430857	0.204941	2.10234	0.0355232	0.210917	Scai
ENSMUSG00000026753	1268.83	-0.393346	0.219441	-1.79249	0.073054	0.297588	Ppp6c
ENSMUSG00000082536	84.9734	-0.60277	0.438697	-1.374	0.169441	0.442452	Gm13456
ENSMUSG00000049252	358.771	0.439383	0.403631	1.08858	0.276341	0.563677	Lrp1b
ENSMUSG00000036890	395.642	-0.525378	0.264111	-1.98923	0.0466756	0.237297	Gtdc1
ENSMUSG00000026872	186.434	0.181766	0.330808	0.54946	0.58269	0.80296	Zeb2
ENSMUSG00000052155	692.925	0.502704	0.203794	2.46672	0.0136356	0.133126	Acvr2a
ENSMUSG00000026761	1457.81	0.351179	0.23438	1.49833	0.134047	0.39751	Orc4
ENSMUSG00000036792	918.379	0.0226076	0.197411	0.114521	0.908825	0.96857	Mbd5
ENSMUSG00000069495	996.191	-0.0536706	0.18199	-0.29491	0.768063	0.902635	Epc2
ENSMUSG00000026764	3168.9	-0.34554	0.190872	-1.81033	0.0702447	0.291787	Kif5c
ENSMUSG00000026766	797.027	-0.110938	0.214949	-0.516111	0.605777	0.817238	Mmadhc
ENSMUSG00000017144	289.689	-0.499416	0.388961	-1.28397	0.199151	0.478854	Rnd3
ENSMUSG00000036249	521.687	0.0320325	0.209842	0.15265	0.878674	0.954795	Rbm43
ENSMUSG00000026946	300.618	-0.440132	0.263831	-1.66823	0.0952698	0.338891	Nmi
ENSMUSG00000036202	1296.38	0.300228	0.188693	1.59109	0.11159	0.364768	Rif1
ENSMUSG00000026950	312.974	1.30318	0.301968	4.31561	1.59164e-05	0.00254541	Neb
ENSMUSG00000036093	881.277	-0.144801	0.201938	-0.717056	0.47334	0.729546	Arl5a
ENSMUSG00000017412	350.983	0.696791	0.338721	2.05712	0.0396742	0.22136	Cacnb4
ENSMUSG00000055371	743.902	-0.00919783	0.19869	-0.0462924	0.963077	0.988123	Stam2
ENSMUSG00000036053	1405.17	-0.139708	0.178649	-0.782024	0.4342	0.702252	Fmnl2
ENSMUSG00000061136	1390.31	0.0492541	0.196108	0.251158	0.801692	0.917831	Prpf40a
ENSMUSG00000026960	540.826	0.504802	0.197241	2.55931	0.010488	0.117438	Arl6ip6
ENSMUSG00000075334	391.923	-0.504028	0.224796	-2.24216	0.0249511	0.179631	Rprm
ENSMUSG00000060988	576.641	-0.0649833	0.245815	-0.264359	0.791504	0.913171	Galnt13
ENSMUSG00000026824	897.977	0.182568	0.233389	0.782246	0.43407	0.702119	Kcnj3
ENSMUSG00000026826	3396.46	-0.453472	1.02468	-0.442549	0.658092	0.845872	Nr4a2
ENSMUSG00000054181	42.8574	0.477144	0.607131	0.7859	0.431926	0.701118	A930012O16Rik
ENSMUSG00000026827	396.929	-0.701516	0.3821	-1.83595	0.0663656	0.28464	Gpd2
ENSMUSG00000026834	139.773	1.34545	0.524672	2.56436	0.0103366	0.116449	Acvr1c
ENSMUSG00000026836	559.555	0.0332472	0.223503	0.148755	0.881747	0.956284	Acvr1
ENSMUSG00000026839	369.548	-0.329449	0.243624	-1.35228	0.176284	0.451018	Upp2
ENSMUSG00000036641	544.509	0.0168175	0.279316	0.0602095	0.951989	0.983571	Ccdc148
ENSMUSG00000026991	2581.19	-0.00425046	0.158126	-0.0268803	0.978555	0.991835	Pkp4
ENSMUSG00000026989	309.771	-1.56054	0.728568	-2.14194	0.0321987	0.202453	Dapl1
ENSMUSG00000035168	728.23	-0.556213	0.218792	-2.5422	0.0110158	0.11975	Tanc1
ENSMUSG00000026988	601.238	0.160923	0.245648	0.655096	0.512406	0.758835	Wdsub1
ENSMUSG00000026987	3475.16	0.810519	0.227729	3.55914	0.000372077	0.0210118	Baz2b
ENSMUSG00000026977	2239.74	0.42041	0.135403	3.10489	0.00190349	0.0513823	Marchf7
ENSMUSG00000060703	220.977	0.47561	0.280005	1.69857	0.0893994	0.327687	Cd302
ENSMUSG00000026980	192.935	-0.371189	0.367814	-1.00918	0.31289	0.599939	Ly75
ENSMUSG00000054580	386.133	0.560368	0.411582	1.3615	0.173356	0.44755	Pla2r1
ENSMUSG00000026971	40.3555	-1.15289	0.680307	-1.69466	0.0901401	0.329253	Itgb6
ENSMUSG00000026970	1123.58	-0.222235	0.191421	-1.16098	0.24565	0.531222	Rbms1
ENSMUSG00000064289	472.71	0.0310255	0.231441	0.134054	0.89336	0.962031	Tank
ENSMUSG00000026914	861.437	-0.180759	0.223991	-0.806993	0.419671	0.692221	Psmd14
ENSMUSG00000026904	521.352	-0.257595	0.390084	-0.660356	0.509025	0.756112	Slc4a10
ENSMUSG00000035000	101.578	-0.326412	0.410026	-0.796076	0.425988	0.697248	Dpp4
ENSMUSG00000000392	49.4182	1.05914	0.49786	2.12738	0.0333886	0.204958	Fap
ENSMUSG00000026896	402.058	-0.636014	0.297492	-2.13792	0.0325229	0.203621	Ifih1
ENSMUSG00000026893	711.332	0.0164365	0.211472	0.0777243	0.938047	0.979553	Gca
ENSMUSG00000059742	307.045	0.287586	0.281154	1.02288	0.306366	0.593795	Kcnh7
ENSMUSG00000075324	150.503	0.971975	0.409916	2.37115	0.0177327	0.150426	Fign
ENSMUSG00000082127	81.9419	-0.75656	0.383256	-1.97403	0.0483779	0.241498	Gm13577
ENSMUSG00000026888	200.705	0.231749	0.315137	0.735391	0.462102	0.720528	Grb14
ENSMUSG00000034903	298.201	-0.569952	0.275326	-2.0701	0.0384431	0.218552	Cobll1
ENSMUSG00000057182	2385.45	0.881908	0.264995	3.32802	0.000874654	0.0350609	Scn3a
ENSMUSG00000075318	818.531	1.05162	0.339254	3.09979	0.00193657	0.0517109	Scn2a
ENSMUSG00000044647	562.253	-0.000124059	0.454451	-0.000272988	0.999782	0.999908	Csrnp3
ENSMUSG00000026994	178.192	0.886022	0.388427	2.28105	0.0225455	0.170546	Galnt3
ENSMUSG00000034848	535.538	0.00293564	0.244175	0.0120227	0.990407	0.996116	Ttc21b
ENSMUSG00000064329	49.01	0.148398	0.61357	0.24186	0.808889	0.922112	Scn1a
ENSMUSG00000075316	218.054	-0.439885	0.561993	-0.782723	0.43379	0.702027	Scn9a
ENSMUSG00000034810	1852.25	0.818097	0.340577	2.40209	0.0163017	0.145185	Scn7a
ENSMUSG00000034780	132.225	0.0307329	0.309754	0.0992171	0.920966	0.973292	B3galt1
ENSMUSG00000027030	889.365	-0.573413	0.269383	-2.12862	0.0332857	0.204958	Stk39
ENSMUSG00000027035	1057.56	-0.639078	0.289238	-2.20952	0.0271384	0.187222	Cers6
ENSMUSG00000027070	137.941	0.905351	0.540055	1.67641	0.0936587	0.336677	Lrp2
ENSMUSG00000063145	375.34	0.658388	0.227184	2.89804	0.00375501	0.0718432	Bbs5
ENSMUSG00000075307	143.668	-1.33513	0.393443	-3.39345	0.000690187	0.0307781	Klhl41
ENSMUSG00000027086	383.39	0.0213711	0.244641	0.0873568	0.930388	0.976655	Fastkd1
ENSMUSG00000042133	1788.52	-0.120859	0.127565	-0.947425	0.343422	0.627646	Ppig
ENSMUSG00000070883	199.977	0.681623	0.380905	1.78948	0.073537	0.298835	Ccdc173
ENSMUSG00000027088	482.637	-0.233627	0.250335	-0.933256	0.350688	0.634022	Phospho2
ENSMUSG00000042155	422.007	0.385538	0.25305	1.52357	0.127617	0.387619	Klhl23
ENSMUSG00000068882	2656.72	0.148128	0.161378	0.917895	0.358674	0.64207	Ssb
ENSMUSG00000051730	213.845	0.427173	0.239006	1.78729	0.0738912	0.299721	Mettl5
ENSMUSG00000085735	51.2209	0.567183	0.444837	1.27503	0.202297	0.482197	Mettl5os
ENSMUSG00000044308	2503.16	0.0108793	0.172969	0.0628974	0.949848	0.983471	Ubr3
ENSMUSG00000042064	168.031	-0.711596	0.347507	-2.04772	0.0405877	0.224246	Myo3b
ENSMUSG00000014959	2971.96	-0.306659	0.154252	-1.98804	0.0468072	0.237589	Gorasp2
ENSMUSG00000041997	1076.8	-0.0787421	0.15636	-0.503596	0.614545	0.821758	Tlk1
ENSMUSG00000041975	373.418	0.680964	0.182164	3.73818	0.000185356	0.0141623	Mettl8
ENSMUSG00000041966	419.498	0.108457	0.251361	0.431481	0.666119	0.84964	Dcaf17
ENSMUSG00000027015	418.056	-0.463531	0.284538	-1.62906	0.1033	0.351572	Cybrd1
ENSMUSG00000027012	3237.9	0.439749	0.170332	2.58171	0.00983119	0.114255	Dync1i2
ENSMUSG00000027010	1512.86	-0.0467577	0.150355	-0.310981	0.755815	0.896903	Slc25a12
ENSMUSG00000027018	454.01	-0.0837606	0.196727	-0.425772	0.670274	0.852239	Hat1
ENSMUSG00000041921	1821.1	0.702402	0.313453	2.24085	0.0250357	0.179631	Metap1d
ENSMUSG00000027111	668.978	-0.134397	0.24851	-0.540812	0.588637	0.80669	Itga6
ENSMUSG00000006494	1461.04	0.489835	0.155351	3.15309	0.0016155	0.0475088	Pdk1
ENSMUSG00000049044	1761.34	0.262838	0.230779	1.13892	0.254737	0.540766	Rapgef4
ENSMUSG00000085439	53.4652	1.19368	0.916365	1.30263	0.192702	0.47102	Rapgef4os1
ENSMUSG00000086231	58.367	-0.882265	1.02108	-0.864054	0.387558	0.665978	Rapgef4os3
ENSMUSG00000004085	139.404	-0.514308	0.377091	-1.36388	0.172605	0.446629	Map3k20
ENSMUSG00000085427	39.1564	0.12107	0.753597	0.160656	0.872364	0.951386	6430710C18Rik
ENSMUSG00000027109	1320.53	-0.100086	0.16883	-0.592821	0.553301	0.784434	Sp3
ENSMUSG00000063714	134.035	0.500505	0.391015	1.28002	0.20054	0.480028	Sp3os
ENSMUSG00000027108	765.511	-0.435464	0.218257	-1.99519	0.0460223	0.235905	Ola1
ENSMUSG00000041777	418.9	0.306887	0.230245	1.33287	0.182575	0.458915	Cir1
ENSMUSG00000008226	737.403	0.221613	0.177137	1.25109	0.210903	0.492776	Scrn3
ENSMUSG00000041762	395.91	-0.0754674	0.210903	-0.35783	0.720471	0.879984	Gpr155
ENSMUSG00000075284	384.584	-0.307205	0.243956	-1.25927	0.207934	0.489006	Wipf1
ENSMUSG00000086382	56.3455	0.160542	0.679746	0.236179	0.813294	0.924131	Chrna1os
ENSMUSG00000086544	143.569	0.890714	0.48561	1.83422	0.0666217	0.28507	Chn1os3
ENSMUSG00000056486	427.899	-0.24117	0.185794	-1.29805	0.194271	0.473231	Chn1
ENSMUSG00000027104	1613.94	-0.117782	0.221963	-0.53064	0.595668	0.811037	Atf2
ENSMUSG00000018770	2284.19	-0.210988	0.225976	-0.933676	0.350471	0.63402	Atp5g3
ENSMUSG00000009207	446.474	-0.0591681	0.2816	-0.210114	0.833579	0.933964	Lnpk
ENSMUSG00000027099	570.964	-0.334955	0.227054	-1.47522	0.140153	0.406026	Mtx2
ENSMUSG00000081406	111.02	-0.884199	0.492516	-1.79527	0.0726111	0.297191	Rps6-ps4
ENSMUSG00000059005	5789.79	-0.195973	0.209007	-0.937636	0.348432	0.631962	Hnrnpa3
ENSMUSG00000015839	1630.44	0.226016	0.159459	1.41739	0.156368	0.425921	Nfe2l2
ENSMUSG00000042410	947.168	0.188311	0.196212	0.959736	0.337188	0.621374	Agps
ENSMUSG00000075273	377.589	-0.342408	0.254206	-1.34697	0.17799	0.453075	Ttc30b
ENSMUSG00000075271	184.537	-0.665005	0.365054	-1.82166	0.0685063	0.289137	Ttc30a1
ENSMUSG00000042369	382.038	-0.443362	0.277594	-1.59716	0.11023	0.361859	Rbm45
ENSMUSG00000042359	1629.68	0.00753711	0.255699	0.0294765	0.976485	0.9914	Osbpl6
ENSMUSG00000002731	607.371	-0.0233749	0.191582	-0.12201	0.902891	0.965915	Prkra
ENSMUSG00000002732	385.517	0.315777	0.218392	1.44592	0.148201	0.417156	Fkbp7
ENSMUSG00000002733	1129.6	-0.415979	0.141448	-2.94087	0.00327294	0.0671313	Plekha3
ENSMUSG00000051747	959.51	-0.903422	0.418581	-2.1583	0.0309048	0.199231	Ttn
ENSMUSG00000044033	880.931	1.16113	0.27923	4.15834	3.20563e-05	0.00432663	Ccdc141
ENSMUSG00000042272	1935.27	0.278039	0.202103	1.37573	0.168904	0.441873	Sestd1
ENSMUSG00000027016	86.7014	0.177549	0.45156	0.393191	0.694178	0.864762	Zfp385b
ENSMUSG00000027014	621.38	0.155806	0.193158	0.806624	0.419883	0.69226	Cwc22
ENSMUSG00000027011	821.803	-0.42726	0.15609	-2.73726	0.00619537	0.0911707	Ube2e3
ENSMUSG00000027009	160.521	-0.188269	0.394676	-0.477021	0.633347	0.833318	Itga4
ENSMUSG00000075256	43.2073	-0.789308	1.09668	-0.719727	0.471693	0.728608	Cerkl
ENSMUSG00000034701	243.45	0.433416	0.293718	1.47562	0.140045	0.406026	Neurod1
ENSMUSG00000027007	906.296	0.138257	0.277258	0.498656	0.618022	0.824026	Itprid2
ENSMUSG00000059173	367.496	-0.440105	0.343403	-1.2816	0.199984	0.479972	Pde1a
ENSMUSG00000027006	2302.25	-0.306049	0.156795	-1.9519	0.0509496	0.247564	Dnajc10
ENSMUSG00000027002	3618.76	-0.014716	0.147298	-0.0999067	0.920418	0.973292	Nckap1
ENSMUSG00000027001	143.34	-0.180846	0.412494	-0.43842	0.661082	0.847403	Dusp19
ENSMUSG00000026999	487.298	0.0493798	0.251744	0.196151	0.844492	0.938451	Nup35
ENSMUSG00000070866	120.06	2.97789	0.707397	4.20965	2.55764e-05	0.00368927	Zfp804a
ENSMUSG00000027091	1703.26	-0.177834	0.185104	-0.960727	0.336689	0.620867	Zc3h15
ENSMUSG00000027087	706.045	-0.469383	0.270163	-1.73741	0.0823151	0.314706	Itgav
ENSMUSG00000048388	1521.07	-0.458758	0.290047	-1.58167	0.113725	0.367882	Fam171b
ENSMUSG00000059588	257.634	-0.367551	0.330415	-1.11239	0.26597	0.553493	Calcrl
ENSMUSG00000027082	172.278	0.0661242	0.400069	0.165282	0.868722	0.950358	Tfpi
ENSMUSG00000034101	732.435	0.119003	0.225701	0.527258	0.598014	0.812636	Ctnnd1
ENSMUSG00000076437	333.601	-0.582949	0.339398	-1.7176	0.0858697	0.321968	Selenoh
ENSMUSG00000050043	1439.47	-0.379902	0.141337	-2.68791	0.00719003	0.0971227	Tmx2
ENSMUSG00000027080	276.123	-0.736862	0.330214	-2.23147	0.0256502	0.181412	Med19
ENSMUSG00000034075	920.01	-0.524233	0.282946	-1.85277	0.0639159	0.278966	Zdhhc5
ENSMUSG00000027079	212.258	0.0142113	0.338344	0.0420027	0.966497	0.988949	Clp1
ENSMUSG00000034059	1643.36	0.883508	0.328952	2.68583	0.00723507	0.0972142	Ypel4
ENSMUSG00000023224	765.254	-0.396927	0.241253	-1.64527	0.0999142	0.346136	Serping1
ENSMUSG00000027078	302.719	-0.197354	0.263451	-0.74911	0.453791	0.715014	Ube2l6
ENSMUSG00000027076	181.883	-0.296733	0.401553	-0.738962	0.45993	0.719044	Timm10
ENSMUSG00000027075	218.753	0.00235467	0.439242	0.00536077	0.995723	0.998387	Slc43a1
ENSMUSG00000027074	173.311	0.291529	0.413674	0.704731	0.480978	0.734928	Slc43a3
ENSMUSG00000027071	66.974	0.908254	0.576805	1.57463	0.115342	0.370397	P2rx3
ENSMUSG00000027067	1824.89	-0.275998	0.22963	-1.20192	0.229393	0.513514	Ssrp1
ENSMUSG00000033955	1893.37	0.152069	0.202257	0.751858	0.452136	0.714052	Tnks1bp1
ENSMUSG00000044338	169.859	-0.839642	0.43901	-1.91258	0.0558015	0.260281	Aplnr
ENSMUSG00000045392	45.6419	-1.76566	0.752657	-2.34591	0.0189809	0.155923	Olfr1033
ENSMUSG00000025314	554.707	-0.702759	0.228442	-3.07632	0.00209574	0.0539066	Ptprj
ENSMUSG00000051329	672.618	0.354765	0.220093	1.61188	0.106988	0.356832	Nup160
ENSMUSG00000008200	3583.28	0.654803	0.30262	2.16378	0.0304811	0.198284	Fnbp4
ENSMUSG00000040812	172.11	0.530313	0.335448	1.58091	0.113898	0.368199	Agbl2
ENSMUSG00000027282	1392.97	0.083878	0.18522	0.452856	0.650652	0.842664	Mtch2
ENSMUSG00000040794	602.443	-0.530225	0.25475	-2.08135	0.0374018	0.21611	C1qtnf4
ENSMUSG00000005510	1587.67	-0.044152	0.21993	-0.200754	0.840891	0.937068	Ndufs3
ENSMUSG00000005505	96.2955	-0.44359	0.494466	-0.897108	0.369661	0.650188	Kbtbd4
ENSMUSG00000063235	140.987	-0.714338	0.313227	-2.28058	0.0225736	0.170671	Ptpmt1
ENSMUSG00000005506	2174.04	-0.183149	0.283263	-0.646567	0.517912	0.762486	Celf1
ENSMUSG00000002102	1513.6	-0.458485	0.212493	-2.15764	0.0309556	0.199231	Psmc3
ENSMUSG00000002105	1641.46	0.53515	0.268146	1.99574	0.0459624	0.23579	Slc39a13
ENSMUSG00000002111	80.7457	0.389974	0.557702	0.699252	0.484395	0.736402	Spi1
ENSMUSG00000040687	3017.91	-0.0888006	0.218416	-0.406566	0.684327	0.860541	Madd
ENSMUSG00000002108	206.989	0.431293	0.287254	1.50144	0.133243	0.396681	Nr1h3
ENSMUSG00000002103	1151.74	-0.0535598	0.145838	-0.367256	0.713428	0.876859	Acp2
ENSMUSG00000002109	441.412	0.593468	0.223109	2.65999	0.00781422	0.101118	Ddb2
ENSMUSG00000027257	392.879	0.0984604	0.209907	0.469067	0.639022	0.83647	Pacsin3
ENSMUSG00000027255	577.116	-0.0989138	0.341036	-0.290039	0.771786	0.903724	Arfgap2
ENSMUSG00000040591	1168.5	0.0358772	0.171432	0.209279	0.83423	0.934179	1110051M20Rik
ENSMUSG00000027253	190.067	-0.173452	0.404506	-0.428801	0.668068	0.850918	Lrp4
ENSMUSG00000040549	1553.98	-0.0932117	0.276631	-0.336953	0.736152	0.88706	Ckap5
ENSMUSG00000075040	536.998	0.467549	0.289859	1.61302	0.10674	0.356832	Zfp408
ENSMUSG00000027247	1167.15	-0.178947	0.176752	-1.01242	0.311337	0.598706	Arhgap1
ENSMUSG00000027244	1386.98	0.00274718	0.172	0.0159719	0.987257	0.99483	Atg13
ENSMUSG00000027243	334.071	0.366316	0.251584	1.45604	0.145381	0.413252	Harbi1
ENSMUSG00000040506	1680.1	0.318961	0.252875	1.26134	0.207187	0.488313	Ambra1
ENSMUSG00000040495	38.5341	-0.425191	0.84858	-0.501062	0.616328	0.823094	Chrm4
ENSMUSG00000027239	849.785	0.110847	0.282048	0.393008	0.694313	0.864762	Mdk
ENSMUSG00000040479	9528.02	0.799807	0.337651	2.36873	0.017849	0.150751	Dgkz
ENSMUSG00000095332	839.367	0.279508	0.566936	0.493015	0.622002	0.8269	Gm9821
ENSMUSG00000027230	907.38	1.53392	0.401022	3.82503	0.000130754	0.0113933	Creb3l1
ENSMUSG00000058318	2949.1	0.778077	0.283778	2.74186	0.00610933	0.0907198	Phf21a
ENSMUSG00000040434	778.554	0.246489	0.34389	0.716767	0.473518	0.729668	Large2
ENSMUSG00000027222	513.576	-0.344592	0.230067	-1.49779	0.134188	0.397725	Pex16
ENSMUSG00000044916	128.214	0.667542	0.514551	1.29733	0.194518	0.47336	1700029I15Rik
ENSMUSG00000027223	3751.42	-0.114665	0.124671	-0.919741	0.357708	0.640767	Mapk8ip1
ENSMUSG00000068742	1147.38	-0.341185	0.237217	-1.43828	0.150354	0.419889	Cry2
ENSMUSG00000084781	115.298	0.514515	0.448978	1.14597	0.251807	0.538613	D930015M05Rik
ENSMUSG00000049922	840.106	-0.164422	0.174548	-0.941986	0.3462	0.629957	Slc35c1
ENSMUSG00000085261	190.543	-0.0880821	0.349628	-0.251931	0.801095	0.917709	Gm13814
ENSMUSG00000027221	325.88	0.230599	0.369829	0.62353	0.532936	0.772105	Chst1
ENSMUSG00000027220	2255.77	-0.164486	0.279425	-0.58866	0.55609	0.786328	Syt13
ENSMUSG00000075028	366.178	0.165634	0.243904	0.679095	0.497078	0.747034	Prdm11
ENSMUSG00000075027	68.2732	-0.899012	0.46416	-1.93686	0.0527627	0.252373	4631405J19Rik
ENSMUSG00000068735	6020.28	0.0180133	0.201182	0.0895372	0.928655	0.975635	Trp53i11
ENSMUSG00000027217	155.11	-0.352093	0.319331	-1.10259	0.270203	0.557887	Tspan18
ENSMUSG00000027215	1128.27	-0.723558	0.176407	-4.10165	4.10221e-05	0.00508425	Cd82
ENSMUSG00000027198	911.845	-0.500977	0.202162	-2.4781	0.0132085	0.131131	Ext2
ENSMUSG00000040272	478.287	0.747041	0.277647	2.69061	0.00713209	0.0968841	Accs
ENSMUSG00000087006	189.087	-0.605884	0.546494	-1.10867	0.267571	0.555178	Gm13889
ENSMUSG00000040174	309.138	0.250604	0.278948	0.898389	0.368978	0.649686	Alkbh3
ENSMUSG00000027195	1058.46	-0.518933	0.257503	-2.01525	0.0438785	0.231392	Hsd17b12
ENSMUSG00000075020	113.668	0.681649	0.363077	1.87742	0.0604607	0.27237	Mir670hg
ENSMUSG00000027194	739.674	0.351702	0.153365	2.29324	0.0218343	0.167491	Ttc17
ENSMUSG00000045464	80.4604	0.294441	0.446686	0.659168	0.509788	0.756634	2810002D19Rik
ENSMUSG00000027193	2117.97	-0.0852854	0.168229	-0.50696	0.612183	0.82043	Api5
ENSMUSG00000050587	179.948	1.20766	0.44488	2.71458	0.00663607	0.0936112	Lrrc4c
ENSMUSG00000027165	612.949	-0.530355	0.261153	-2.03082	0.042273	0.228747	Iftap
ENSMUSG00000027164	615.656	0.00786151	0.192856	0.0407636	0.967484	0.988949	Traf6
ENSMUSG00000027163	854.316	-0.28002	0.228811	-1.2238	0.221026	0.504727	Commd9
ENSMUSG00000048058	89.0713	-0.375138	0.52987	-0.707981	0.478957	0.733091	Ldlrad3
ENSMUSG00000027189	2558.7	-0.477004	0.239095	-1.99504	0.0460383	0.235905	Trim44
ENSMUSG00000083306	117.78	0.129668	1.7225	0.0752793	0.939993	0.979955	Gm13868
ENSMUSG00000027188	98.3247	0.355444	0.586001	0.606558	0.544144	0.778414	Pamr1
ENSMUSG00000005089	456.626	-0.634696	0.364984	-1.73897	0.0820397	0.314172	Slc1a2
ENSMUSG00000005087	344.804	1.04934	0.285081	3.68084	0.000232463	0.0163647	Cd44
ENSMUSG00000010914	293.7	0.0939407	0.249196	0.376975	0.706192	0.872478	Pdhx
ENSMUSG00000010911	394.005	0.162091	0.252331	0.642375	0.520629	0.763956	Apip
ENSMUSG00000012350	203.252	1.07747	0.438495	2.4572	0.0140026	0.134918	Ehf
ENSMUSG00000087278	83.2667	0.0656238	0.766237	0.0856442	0.931749	0.97683	A930006I01Rik
ENSMUSG00000027187	503.2	-0.0615242	0.258678	-0.237841	0.812004	0.9238	Cat
ENSMUSG00000032724	181.109	-0.0955707	0.36957	-0.258599	0.795944	0.915473	Abtb2
ENSMUSG00000027185	1049.45	0.403906	0.164216	2.4596	0.0139091	0.134287	Nat10
ENSMUSG00000027184	3806.53	-0.198634	0.202741	-0.97974	0.327215	0.612603	Caprin1
ENSMUSG00000032698	412.168	-0.840291	0.248137	-3.3864	0.000708158	0.031195	Lmo2
ENSMUSG00000027180	2645.08	-0.00628659	0.11606	-0.0541668	0.956802	0.985815	Fbxo3
ENSMUSG00000068686	78.3795	0.167782	0.354712	0.473009	0.636207	0.83483	Cd59b
ENSMUSG00000032679	1084.63	0.0923904	0.386136	0.239269	0.810897	0.922931	Cd59a
ENSMUSG00000068373	98.568	-0.0924372	0.59363	-0.155715	0.876258	0.953659	D430041D05Rik
ENSMUSG00000027177	2292.46	-0.410886	0.243512	-1.68733	0.0915395	0.332454	Hipk3
ENSMUSG00000086454	395.455	0.779261	0.302358	2.57728	0.00995815	0.114899	Platr14
ENSMUSG00000027176	1181.56	0.477461	0.185125	2.57912	0.0099051	0.114571	Cstf3
ENSMUSG00000027175	433.996	-0.532476	0.504149	-1.05619	0.290882	0.579504	Tcp11l1
ENSMUSG00000027173	170.521	0.151784	0.468455	0.32401	0.74593	0.891759	Depdc7
ENSMUSG00000074994	1024.7	0.0666445	0.255881	0.260451	0.794516	0.914688	Qser1
ENSMUSG00000027171	40.1987	-0.505022	0.882817	-0.572057	0.567283	0.793841	Prrg4
ENSMUSG00000045106	98.8329	0.228156	0.48879	0.466777	0.64066	0.83718	Ccdc73
ENSMUSG00000027170	1188.44	-0.416897	0.271197	-1.53725	0.124233	0.383295	Eif3m
ENSMUSG00000005973	1665.83	-0.231342	0.208135	-1.1115	0.266352	0.553587	Rcn1
ENSMUSG00000027168	250.24	-0.199298	0.249939	-0.797386	0.425227	0.696869	Pax6
ENSMUSG00000027167	193.613	-0.70538	0.349622	-2.01755	0.0436382	0.23087	Elp4
ENSMUSG00000042670	567.501	-0.113361	0.180738	-0.627212	0.53052	0.769867	Immp1l
ENSMUSG00000027166	162.552	-0.660818	0.352146	-1.87655	0.0605802	0.27237	Dnajc24
ENSMUSG00000085218	131.07	0.251609	0.477152	0.527313	0.597976	0.812636	BB218582
ENSMUSG00000016386	159.443	-0.367994	0.318482	-1.15546	0.247901	0.534256	Mpped2
ENSMUSG00000027122	835.099	-0.201439	0.176447	-1.14164	0.253603	0.539991	Arl14ep
ENSMUSG00000027120	10211	-3.58797	0.5594	-6.41397	1.41782e-10	1.39069e-07	Fshb
ENSMUSG00000042604	58.3117	-1.57069	0.886988	-1.77081	0.0765915	0.304945	Kcna4
ENSMUSG00000057234	151.325	0.0952819	0.407535	0.233801	0.81514	0.924745	Mettl15
ENSMUSG00000027115	136.151	0.313899	0.476062	0.659366	0.509661	0.756597	Kif18a
ENSMUSG00000048482	234.995	-0.815822	0.474862	-1.71802	0.0857931	0.321846	Bdnf
ENSMUSG00000027162	2571.93	-0.424209	0.254772	-1.66505	0.0959019	0.339493	Lin7c
ENSMUSG00000050199	1052.88	-0.221136	0.218059	-1.01411	0.31053	0.598145	Lgr4
ENSMUSG00000027160	383.899	0.114943	0.229365	0.501136	0.616275	0.823094	Ccdc34
ENSMUSG00000074971	179.966	-0.863761	0.467258	-1.84857	0.0645194	0.280352	Fibin
ENSMUSG00000027134	271.133	0.105464	0.327486	0.32204	0.747422	0.892457	Lpcat4
ENSMUSG00000027133	906.68	0.0717692	0.265634	0.270181	0.787021	0.910683	Nop10
ENSMUSG00000027130	1246.51	0.431463	0.203831	2.11677	0.0342793	0.208066	Slc12a6
ENSMUSG00000027131	481.757	-0.303129	0.225138	-1.34642	0.178169	0.453293	Emc4
ENSMUSG00000027132	421.333	0.0594662	0.177425	0.335162	0.737503	0.887452	Katnbl1
ENSMUSG00000055943	1266.37	-0.670656	0.231598	-2.89578	0.00378221	0.0721759	Emc7
ENSMUSG00000003604	371.549	0.109931	0.366196	0.300197	0.764027	0.900851	Aven
ENSMUSG00000057378	117.579	0.794042	0.452423	1.75509	0.0792446	0.309346	Ryr3
ENSMUSG00000044042	54.8154	-0.712757	0.863929	-0.825019	0.409361	0.683647	Fmn1
ENSMUSG00000074934	294.124	-4.49199	0.560492	-8.01437	1.10704e-15	1.80976e-12	Grem1
ENSMUSG00000023236	11772.3	-0.691992	0.229547	-3.0146	0.00257317	0.0595262	Scg5
ENSMUSG00000041219	52.8328	0.734236	0.601179	1.22133	0.221962	0.505844	Arhgap11a
ENSMUSG00000068615	146.944	0.741289	0.428558	1.72973	0.083679	0.317178	Gjd2
ENSMUSG00000087694	94.9848	0.279288	0.349513	0.799079	0.424245	0.695943	A530058N18Rik
ENSMUSG00000040383	886.271	-0.424584	0.340847	-1.24567	0.212885	0.494972	Aqr
ENSMUSG00000040321	233.584	-0.0349982	0.297969	-0.117456	0.906499	0.967665	Zfp770
ENSMUSG00000057147	553.74	-0.0465386	0.242645	-0.191797	0.847901	0.940103	Dph6
ENSMUSG00000040282	177.396	-0.42372	0.232593	-1.82172	0.0684968	0.289137	Cdin1
ENSMUSG00000027210	375.149	-0.528045	0.225587	-2.34076	0.0192446	0.156577	Meis2
ENSMUSG00000027351	614.331	-0.412045	0.287135	-1.43502	0.151281	0.420706	Spred1
ENSMUSG00000027349	945.461	-0.179827	0.177534	-1.01291	0.311101	0.598409	Fam98b
ENSMUSG00000027347	224.596	0.355145	0.54549	0.651058	0.515009	0.76049	Rasgrp1
ENSMUSG00000040152	211.593	-1.14584	0.405195	-2.82788	0.00468576	0.0808225	Thbs1
ENSMUSG00000005102	802.32	0.367922	0.195132	1.8855	0.0593627	0.270823	Eif2ak4
ENSMUSG00000009549	2132.49	-0.550702	0.219219	-2.51211	0.0120011	0.124586	Srp14
ENSMUSG00000040093	328.768	0.408276	0.277787	1.46975	0.141631	0.407874	Bmf
ENSMUSG00000040084	176.573	1.39868	0.640758	2.18285	0.0290465	0.194546	Bub1b
ENSMUSG00000074923	426.511	-0.33858	0.343686	-0.985142	0.324554	0.610769	Pak6
ENSMUSG00000040061	50.5239	0.500305	0.484881	1.03181	0.302161	0.589694	Plcb2
ENSMUSG00000074918	449.113	-0.295719	0.214532	-1.37844	0.168068	0.440547	Inafm2
ENSMUSG00000045838	538.155	0.248301	0.324908	0.764218	0.444737	0.710497	Ccdc9b
ENSMUSG00000040035	4089.19	0.324358	0.164213	1.97522	0.0482428	0.241427	Disp2
ENSMUSG00000027331	38.0091	-0.349904	0.772965	-0.452678	0.650781	0.842664	Knstrn
ENSMUSG00000027332	4624.13	0.657713	0.235626	2.79134	0.00524902	0.0846808	Ivd
ENSMUSG00000040007	653.825	-0.00826527	0.233296	-0.0354283	0.971738	0.989954	Bahd1
ENSMUSG00000074916	191.376	0.157006	0.330481	0.475082	0.634728	0.833669	Chst14
ENSMUSG00000039983	348.369	-0.493635	0.30717	-1.60704	0.108046	0.358268	Ccdc32
ENSMUSG00000027324	75.2009	0.0223553	0.534486	0.0418258	0.966638	0.988949	Rpusd2
ENSMUSG00000027323	68.8707	0.248721	0.808106	0.307782	0.758248	0.89764	Rad51
ENSMUSG00000070730	372.821	0.15941	0.19442	0.819927	0.412258	0.686071	Rmdn3
ENSMUSG00000034278	226.894	0.0918091	0.432215	0.212415	0.831783	0.933417	Dnajc17
ENSMUSG00000055926	40.4313	-0.0388464	0.707603	-0.0548986	0.956219	0.985459	Gm14137
ENSMUSG00000068580	762.706	0.369903	0.231934	1.59486	0.110743	0.362725	Zfyve19
ENSMUSG00000027315	2033.59	-0.48502	0.133931	-3.62142	0.000292986	0.0182895	Spint1
ENSMUSG00000034226	55.7656	-0.274954	0.651034	-0.422334	0.672781	0.854214	Rhov
ENSMUSG00000034216	751.301	0.0168042	0.162249	0.10357	0.91751	0.972385	Vps18
ENSMUSG00000027314	125.763	0.017625	0.411734	0.0428068	0.965856	0.98878	Dll4
ENSMUSG00000027313	105.79	-0.4513	0.433133	-1.04194	0.297438	0.585759	Chac1
ENSMUSG00000034154	832.829	0.044983	0.142233	0.316263	0.751803	0.894985	Ino80
ENSMUSG00000048647	62.3554	-0.275431	0.47945	-0.574473	0.565648	0.793136	Exd1
ENSMUSG00000014077	1997.45	-0.493625	0.204415	-2.41482	0.015743	0.142784	Chp1
ENSMUSG00000085438	1643.97	-0.170298	0.239553	-0.710899	0.477147	0.732193	Oip5os1
ENSMUSG00000027306	77.4627	0.104728	0.700794	0.149442	0.881205	0.956221	Nusap1
ENSMUSG00000027305	243.803	-0.0641242	0.321714	-0.199321	0.842012	0.937317	Ndufaf1
ENSMUSG00000027304	914.137	-0.128069	0.206979	-0.618752	0.53608	0.774321	Rtf1
ENSMUSG00000034032	910.237	0.600895	0.197462	3.04309	0.00234164	0.0568524	Rpap1
ENSMUSG00000027298	162.655	0.0490209	0.388139	0.126297	0.899497	0.964114	Tyro3
ENSMUSG00000033943	3408.69	0.321089	0.144857	2.21659	0.0266508	0.18473	Mga
ENSMUSG00000033902	1056.72	0.471433	0.222509	2.11871	0.0341147	0.207666	Mapkbp1
ENSMUSG00000027293	488.083	-0.608296	0.263812	-2.30579	0.0211224	0.164343	Ehd4
ENSMUSG00000027291	1890.05	0.288644	0.123913	2.32942	0.0198371	0.158794	Vps39
ENSMUSG00000033808	1657.12	0.320482	0.122292	2.62063	0.00877686	0.108151	Tmem87a
ENSMUSG00000062646	882.153	0.349834	0.247947	1.41093	0.158267	0.428441	Ganc
ENSMUSG00000027288	2441.88	-0.341325	0.224818	-1.51823	0.128957	0.389598	Zfp106
ENSMUSG00000027287	1175.1	0.172544	0.230515	0.748516	0.454149	0.71533	Snap23
ENSMUSG00000027286	512.832	0.185657	0.182606	1.01671	0.309292	0.596723	Lrrc57
ENSMUSG00000027285	354.563	-0.460645	0.253113	-1.81992	0.0687716	0.289534	Haus2
ENSMUSG00000033705	362.814	-0.236934	0.258352	-0.9171	0.35909	0.642424	Stard9
ENSMUSG00000027284	778.774	0.22579	0.321346	0.702639	0.482281	0.735345	Cdan1
ENSMUSG00000090100	834.568	-0.0618534	0.160433	-0.385539	0.699838	0.867896	Ttbk2
ENSMUSG00000027272	1396.76	0.195759	0.214972	0.910624	0.362494	0.645438	Ubr1
ENSMUSG00000054484	760.621	0.516129	0.27275	1.89232	0.0584485	0.2684	Tmem62
ENSMUSG00000023572	965.244	0.132808	0.217357	0.611014	0.541191	0.77701	Ccndbp1
ENSMUSG00000074890	269.605	-0.0636347	0.326263	-0.195041	0.845361	0.93856	Lcmt2
ENSMUSG00000027259	359.409	0.092422	0.253157	0.365079	0.715053	0.877259	Adal
ENSMUSG00000050619	644.475	0.442372	0.256954	1.7216	0.0851415	0.320065	Zscan29
ENSMUSG00000027263	379.459	-0.0528419	0.350306	-0.150845	0.880098	0.955667	Tubgcp4
ENSMUSG00000043909	3103.59	0.196606	0.142282	1.38181	0.167031	0.43943	Trp53bp1
ENSMUSG00000027254	1281.25	-0.351926	0.214744	-1.63882	0.101251	0.348621	Map1a
ENSMUSG00000033526	2359.94	0.891865	0.264588	3.37077	0.000749571	0.0320909	Ppip5k1
ENSMUSG00000000308	1116.8	-0.319895	0.214203	-1.49342	0.135327	0.39909	Ckmt1
ENSMUSG00000033486	390.86	0.787805	0.327841	2.40301	0.0162607	0.145084	Catsper2
ENSMUSG00000027248	16948.2	-0.783638	0.230174	-3.40455	0.000662733	0.0300472	Pdia3
ENSMUSG00000074884	317.447	0.46447	0.335148	1.38587	0.165788	0.437374	Serf2
ENSMUSG00000048222	807.739	-0.147289	0.239246	-0.61564	0.538132	0.775572	Mfap1b
ENSMUSG00000084407	50.1742	-0.732155	0.54947	-1.33247	0.182705	0.458915	Gm14018
ENSMUSG00000068479	419.713	-0.333017	0.242016	-1.37601	0.168818	0.441873	Mfap1a
ENSMUSG00000027242	150.663	0.251257	0.46496	0.540383	0.588933	0.806719	Wdr76
ENSMUSG00000027238	1301.16	0.0531908	0.18426	0.288673	0.772832	0.9043	Frmd5
ENSMUSG00000060227	2290.29	-0.250668	0.20939	-1.19713	0.231254	0.515298	Golm2
ENSMUSG00000033411	473.71	0.112982	0.234187	0.482444	0.629491	0.831093	Ctdspl2
ENSMUSG00000027236	595.353	-0.368015	0.218143	-1.68703	0.091597	0.332511	Eif3j1
ENSMUSG00000033396	768.566	0.147435	0.243019	0.606681	0.544063	0.778414	Spg11
ENSMUSG00000060802	5856.38	-0.636385	0.236187	-2.69441	0.00705125	0.096687	B2m
ENSMUSG00000027227	453.864	0.22601	0.247822	0.911985	0.361776	0.644955	Sord
ENSMUSG00000033256	326.297	0.494695	0.380309	1.30077	0.193336	0.471734	Shf
ENSMUSG00000027199	76.4331	-0.266752	0.609086	-0.437954	0.661419	0.847541	Gatm
ENSMUSG00000005802	556.056	-0.202681	0.310761	-0.65221	0.514266	0.759976	Slc30a4
ENSMUSG00000005804	381.975	-0.0848693	0.266628	-0.318306	0.750253	0.8946	Bloc1s6
ENSMUSG00000005803	269.001	-0.217479	0.286593	-0.758843	0.447946	0.711655	Sqor
ENSMUSG00000027200	702.569	0.128351	0.217417	0.590345	0.55496	0.785637	Sema6d
ENSMUSG00000035183	73.9082	-0.0470517	0.606897	-0.0775282	0.938203	0.979553	Slc24a5
ENSMUSG00000027201	1579.05	0.195657	0.200137	0.977617	0.328264	0.613768	Myef2
ENSMUSG00000087056	143.897	-0.128113	0.434124	-0.295107	0.767912	0.902635	Gm14004
ENSMUSG00000074872	68.0001	-1.42591	0.480878	-2.96523	0.0030246	0.0646815	Ctxn2
ENSMUSG00000027203	531.031	0.14963	0.264141	0.566479	0.571068	0.796108	Dut
ENSMUSG00000027204	332.6	0.0176342	0.339867	0.0518855	0.95862	0.986464	Fbn1
ENSMUSG00000068394	271.814	0.762758	0.264577	2.88294	0.00393988	0.0739568	Cep152
ENSMUSG00000035109	47.9052	-0.747284	0.52544	-1.42221	0.154967	0.424583	Shc4
ENSMUSG00000091337	2258.46	-0.135706	0.146891	-0.923852	0.355563	0.638989	Eid1
ENSMUSG00000035093	1712.15	0.26791	0.166865	1.60555	0.108374	0.358394	Secisbp2l
ENSMUSG00000027206	1916.6	-0.0769141	0.191479	-0.401685	0.687916	0.861229	Cops2
ENSMUSG00000027207	447.233	-0.74068	0.30911	-2.39617	0.0165675	0.145962	Galk2
ENSMUSG00000023330	201.642	0.142413	0.241013	0.590894	0.554591	0.785569	Dtwd1
ENSMUSG00000027359	489.858	-0.604574	0.28133	-2.14898	0.0316357	0.200628	Slc27a2
ENSMUSG00000027360	277	-0.823392	0.282312	-2.9166	0.00353867	0.0695119	Hdc
ENSMUSG00000027361	599.273	0.65435	0.273815	2.38976	0.0168596	0.146665	Gabpb1
ENSMUSG00000098024	122.16	0.489867	0.337908	1.4497	0.147141	0.416215	Gm27003
ENSMUSG00000027363	2255.26	-0.00243823	0.127979	-0.0190518	0.9848	0.993905	Usp8
ENSMUSG00000027365	1633.8	0.523553	0.155939	3.35742	0.000786725	0.0326059	Trpm7
ENSMUSG00000027366	1539.74	0.148166	0.197489	0.750248	0.453105	0.714661	Sppl2a
ENSMUSG00000001998	667.538	0.611603	0.305371	2.00282	0.0451965	0.234642	Ap4e1
ENSMUSG00000001999	306.878	0.0969968	0.242223	0.400444	0.68883	0.861361	Blvra
ENSMUSG00000044145	82.489	-0.18294	0.53678	-0.34081	0.733246	0.886199	1810024B03Rik
ENSMUSG00000003660	2723.78	-0.205419	0.235471	-0.872375	0.383004	0.66238	Snrnp200
ENSMUSG00000003662	1023.2	-0.217151	0.205159	-1.05845	0.289849	0.578479	Ciao1
ENSMUSG00000034850	1428.89	-0.582091	0.24781	-2.34894	0.0188272	0.155589	Tmem127
ENSMUSG00000103957	51.0547	0.668838	0.643989	1.03859	0.298997	0.586934	Gm10766
ENSMUSG00000027367	2112.13	0.157859	0.134934	1.1699	0.242042	0.526566	Stard7
ENSMUSG00000027368	51.8309	-0.25731	0.716805	-0.358968	0.719619	0.879612	Dusp2
ENSMUSG00000027371	475.634	-0.306275	0.215782	-1.41937	0.155792	0.425488	Fahd2a
ENSMUSG00000079056	1882.95	-0.0425396	0.246719	-0.172421	0.863106	0.948244	Kcnip3
ENSMUSG00000027376	555.237	0.101635	0.252866	0.401934	0.687733	0.86113	Prom2
ENSMUSG00000034800	355.987	0.532241	0.282183	1.88616	0.059274	0.270586	Zfp661
ENSMUSG00000027374	963.036	0.0822988	0.20814	0.3954	0.692548	0.863932	Mrps5
ENSMUSG00000027375	267.88	-0.517994	0.26244	-1.97376	0.0484087	0.241498	Mal
ENSMUSG00000027378	715.72	-0.0526877	0.180453	-0.291974	0.770307	0.903162	Nphp1
ENSMUSG00000051319	381.499	-0.416583	0.304186	-1.3695	0.170842	0.444232	Mtln
ENSMUSG00000027381	509.132	-0.127974	0.262136	-0.488197	0.62541	0.828605	Bcl2l11
ENSMUSG00000014355	3107.28	0.288701	0.138345	2.08681	0.0369051	0.214618	Anapc1
ENSMUSG00000014361	160.897	0.709211	0.452355	1.56782	0.116924	0.373005	Mertk
ENSMUSG00000014353	2170.17	0.483698	0.17381	2.78291	0.00538732	0.0855979	Tmem87b
ENSMUSG00000027386	95.0439	-0.345318	0.378641	-0.911995	0.361772	0.644955	Fbln7
ENSMUSG00000027387	196.8	-0.237547	0.327876	-0.724502	0.468757	0.726441	Zc3h8
ENSMUSG00000074807	133.966	-0.0537947	0.342379	-0.15712	0.87515	0.953046	Gm10762
ENSMUSG00000042851	459.128	0.453694	0.248247	1.82759	0.0676113	0.287172	Zc3h6
ENSMUSG00000090248	43.9113	1.00598	0.723829	1.38981	0.164587	0.436241	Gm14027
ENSMUSG00000079051	55.5042	0.705203	0.656041	1.07494	0.282403	0.571241	Vinac1
ENSMUSG00000027394	389.495	-0.523714	0.234896	-2.22956	0.0257766	0.181926	Ttl
ENSMUSG00000027395	627.724	0.175755	0.231255	0.760004	0.447252	0.711524	Polr1b
ENSMUSG00000037938	348.748	0.429946	0.250585	1.71577	0.0862044	0.322518	Chchd5
ENSMUSG00000027397	661.923	0.357966	0.334861	1.069	0.28507	0.574273	Slc20a1
ENSMUSG00000037902	1373.8	-0.133281	0.175383	-0.759944	0.447288	0.711524	Sirpa
ENSMUSG00000027400	368.067	-0.833061	0.288863	-2.88393	0.0039275	0.0738942	Pdyn
ENSMUSG00000037885	1060.06	-0.168639	0.303223	-0.556155	0.578105	0.800302	Stk35
ENSMUSG00000027403	83.6493	2.13351	0.583159	3.65853	0.000253662	0.0171936	Tgm6
ENSMUSG00000027404	1219.36	-0.422003	0.308384	-1.36843	0.171176	0.444653	Snrpb
ENSMUSG00000027405	3028.07	0.323048	0.267816	1.20623	0.227729	0.511616	Nop56
ENSMUSG00000027406	2096.17	0.204203	0.159316	1.28175	0.199931	0.479972	Idh3b
ENSMUSG00000053552	204.461	-0.188764	0.33746	-0.559366	0.575912	0.798808	Ebf4
ENSMUSG00000027408	201.077	-0.578973	0.349665	-1.65579	0.0977635	0.341836	Cpxm1
ENSMUSG00000037773	1147.33	0.497837	0.286115	1.73999	0.0818609	0.31402	Pced1a
ENSMUSG00000027411	1704.42	0.543613	0.266086	2.043	0.0410524	0.225543	Vps16
ENSMUSG00000027303	1023.24	-0.184141	0.30025	-0.613293	0.539683	0.776123	Ptpra
ENSMUSG00000037740	731.334	-0.0687938	0.188582	-0.364795	0.715264	0.877259	Mrps26
ENSMUSG00000027301	1319.87	1.25974	0.338835	3.71785	0.000200923	0.0147809	Oxt
ENSMUSG00000037727	307.435	2.22336	0.541906	4.10286	4.08079e-05	0.00508425	Avp
ENSMUSG00000027300	293.44	0.407937	0.25238	1.61636	0.106016	0.355311	Ubox5
ENSMUSG00000079043	88.5582	-0.304825	0.506829	-0.601436	0.54755	0.780381	Fastkd5
ENSMUSG00000037703	380.499	0.401526	0.294621	1.36286	0.172928	0.446894	Lzts3
ENSMUSG00000068290	1996.55	0.517907	0.218951	2.3654	0.0180104	0.151681	Ddrgk1
ENSMUSG00000074797	612.076	-0.369139	0.256922	-1.43678	0.150782	0.420241	Itpa
ENSMUSG00000074796	50.9922	-0.704191	1.02491	-0.687073	0.492037	0.742344	Slc4a11
ENSMUSG00000027309	1963.92	0.678296	0.193438	3.50652	0.000454001	0.0232282	Dnaaf9
ENSMUSG00000085566	278.85	0.468428	0.286617	1.63433	0.102189	0.350039	A730017L22Rik
ENSMUSG00000027312	1312.39	-0.179945	0.194463	-0.925343	0.354788	0.638076	Atrn
ENSMUSG00000027316	338.077	-0.0419906	0.53566	-0.0783904	0.937518	0.979553	Gfra4
ENSMUSG00000074793	112.337	0.40185	0.489205	0.821435	0.411398	0.685027	Hspa12b
ENSMUSG00000027327	479.655	-0.264299	0.299835	-0.881483	0.378056	0.657834	1700037H04Rik
ENSMUSG00000027329	288.5	0.151861	0.317512	0.478286	0.632447	0.832856	Spef1
ENSMUSG00000068267	2663.23	-0.748461	0.166837	-4.48618	7.25102e-06	0.00146143	Cenpb
ENSMUSG00000027330	1234.32	0.599478	0.26169	2.29079	0.0219754	0.167965	Cdc25b
ENSMUSG00000068264	535.577	0.177184	0.165919	1.06789	0.285571	0.574539	Ap5s1
ENSMUSG00000037523	739.895	-0.0089059	0.194415	-0.0458087	0.963463	0.988123	Mavs
ENSMUSG00000037514	696.14	0.322831	0.17343	1.86145	0.0626811	0.277309	Pank2
ENSMUSG00000048911	262.718	-0.861027	0.400129	-2.15187	0.0314075	0.20011	Rnf24
ENSMUSG00000027333	460.449	-0.439389	0.261225	-1.68203	0.0925622	0.334652	Smox
ENSMUSG00000086822	94.7843	0.450066	0.455383	0.988325	0.322993	0.609648	5330413P13Rik
ENSMUSG00000079037	6944.52	-0.459532	0.154765	-2.96922	0.00298553	0.0644576	Prnp
ENSMUSG00000027339	322.167	-0.0221173	0.440044	-0.0502614	0.959914	0.986534	Rassf2
ENSMUSG00000027340	2403.19	-0.0131586	0.302211	-0.043541	0.96527	0.988654	Slc23a2
ENSMUSG00000027341	687.585	0.149235	0.192365	0.775792	0.437872	0.704705	Tmem230
ENSMUSG00000027342	845.608	-0.294892	0.251551	-1.17229	0.241079	0.525403	Pcna
ENSMUSG00000058793	4978.91	-0.781481	0.35592	-2.19567	0.0281158	0.191336	Cds2
ENSMUSG00000027346	3452.78	0.655239	0.224225	2.92225	0.00347516	0.0693093	Gpcpd1
ENSMUSG00000044991	464.893	0.612937	0.290011	2.1135	0.0345583	0.208887	Shld1
ENSMUSG00000027350	38147.1	-0.926176	0.309919	-2.98844	0.00280404	0.0627281	Chgb
ENSMUSG00000037376	661.477	-0.038884	0.196174	-0.198211	0.84288	0.937762	Trmt6
ENSMUSG00000027353	137.041	0.462411	0.361144	1.28041	0.200403	0.480028	Mcm8
ENSMUSG00000027357	455.431	-0.320938	0.262822	-1.22112	0.22204	0.505864	Crls1
ENSMUSG00000027358	49.6954	-0.731307	0.606672	-1.20544	0.228033	0.511831	Bmp2
ENSMUSG00000034723	3757.4	-0.8982	0.318993	-2.81573	0.00486659	0.0814944	Tmx4
ENSMUSG00000051177	277.554	-0.0328091	0.380755	-0.0861685	0.931333	0.976827	Plcb1
ENSMUSG00000039943	2775.25	0.650852	0.179664	3.62261	0.000291643	0.0182895	Plcb4
ENSMUSG00000039913	85.3852	2.40059	0.453381	5.29486	1.19107e-07	4.49337e-05	Pak5
ENSMUSG00000074771	100.541	0.614521	0.359568	1.70905	0.087441	0.324551	Ankef1
ENSMUSG00000027273	8182.88	0.256762	0.165235	1.55392	0.120203	0.377331	Snap25
ENSMUSG00000027274	171.303	0.0589972	0.278534	0.211813	0.832253	0.933503	Mkks
ENSMUSG00000027281	317.578	0.399333	0.278077	1.43605	0.150988	0.420418	Slx4ip
ENSMUSG00000027276	199.938	0.139573	0.322791	0.432394	0.665455	0.84931	Jag1
ENSMUSG00000062098	936.414	0.272281	0.189364	1.43788	0.150469	0.419974	Btbd3
ENSMUSG00000074766	95.3579	-0.830824	0.421898	-1.96925	0.0489238	0.242281	Ism1
ENSMUSG00000039033	349.169	0.130976	0.283603	0.461828	0.644205	0.839108	Tasp1
ENSMUSG00000045624	551.064	0.109698	0.204217	0.537166	0.591153	0.808781	Esf1
ENSMUSG00000027384	184.907	-0.0898747	0.2853	-0.315018	0.752748	0.895493	Ndufaf5
ENSMUSG00000068205	220.958	-0.580777	0.358581	-1.61965	0.105307	0.353903	Macrod2
ENSMUSG00000051379	233.05	-0.434205	0.340372	-1.27568	0.20207	0.482197	Flrt3
ENSMUSG00000038844	505.95	-0.0340129	0.236232	-0.143981	0.885515	0.958548	Kif16b
ENSMUSG00000008333	599.451	-0.169601	0.240988	-0.703776	0.481572	0.734997	Snrpb2
ENSMUSG00000086171	208.265	-0.633654	0.230435	-2.74981	0.00596299	0.089707	Pcsk2os1
ENSMUSG00000027419	11734.5	0.268041	0.523169	0.512342	0.608412	0.818621	Pcsk2
ENSMUSG00000027420	122.455	0.817255	0.420115	1.94531	0.0517371	0.249701	Bfsp1
ENSMUSG00000015932	3181.52	-0.673047	0.290495	-2.3169	0.0205093	0.161452	Dstn
ENSMUSG00000027422	6612.53	-0.00783518	0.192207	-0.0407642	0.967484	0.988949	Rrbp1
ENSMUSG00000027423	1940.67	-0.151535	0.162248	-0.93397	0.350319	0.633901	Snx5
ENSMUSG00000027424	194.213	0.10175	0.279888	0.363539	0.716202	0.877419	Mgme1
ENSMUSG00000027425	593.409	-0.311582	0.192669	-1.61719	0.105837	0.354964	Kat14
ENSMUSG00000083674	214.319	0.729175	0.364822	1.99871	0.0456393	0.235403	Zfp133-ps
ENSMUSG00000037259	853.151	-0.102289	0.316152	-0.323543	0.746284	0.891892	Dzank1
ENSMUSG00000027427	785.883	0.425971	0.188868	2.25538	0.0241092	0.176569	Polr3f
ENSMUSG00000027428	724.701	-0.253003	0.195682	-1.29293	0.196036	0.475638	Rbbp9
ENSMUSG00000027429	2275.77	-0.196208	0.210161	-0.933608	0.350506	0.63402	Sec23b
ENSMUSG00000074754	288.881	-0.822948	0.290624	-2.83166	0.00463074	0.0803376	Smim26
ENSMUSG00000027430	561.475	-0.324851	0.228543	-1.4214	0.1552	0.424751	Dtd1
ENSMUSG00000063873	537.745	-0.170519	0.273669	-0.623084	0.533229	0.772413	Slc24a3
ENSMUSG00000001768	448.178	-0.651817	0.271349	-2.40213	0.0162998	0.145185	Rin2
ENSMUSG00000002728	1120.54	0.014022	0.221671	0.0632561	0.949563	0.983313	Naa20
ENSMUSG00000001767	650.948	-0.185288	0.212405	-0.872334	0.383026	0.66238	Crnkl1
ENSMUSG00000037143	358.37	-0.457278	0.428675	-1.06672	0.286097	0.574619	Cfap61
ENSMUSG00000068154	1351.8	-0.0963217	0.189114	-0.50933	0.610521	0.819842	Insm1
ENSMUSG00000037110	741.581	-0.267698	0.217581	-1.23034	0.218571	0.501836	Ralgapa2
ENSMUSG00000074749	820.114	-0.144172	0.223165	-0.646032	0.518259	0.762514	Kiz
ENSMUSG00000027433	906.126	0.0284631	0.251421	0.113209	0.909865	0.968797	Xrn2
ENSMUSG00000054160	56.7641	1.84887	0.774406	2.38746	0.0169651	0.147087	Nkx2-4
ENSMUSG00000074743	545.141	-0.11188	0.32716	-0.341973	0.732371	0.885914	Thbd
ENSMUSG00000027435	187.305	-0.129845	0.324692	-0.399902	0.689229	0.861712	Cd93
ENSMUSG00000036992	316.522	-0.278649	0.287491	-0.969244	0.332423	0.617058	Nxt1
ENSMUSG00000027439	712.202	-0.0678324	0.19054	-0.356001	0.72184	0.880122	Gzf1
ENSMUSG00000027438	919.114	0.206477	0.147837	1.39665	0.162518	0.433332	Napb
ENSMUSG00000027447	12079.6	-0.854921	0.259443	-3.29522	0.000983441	0.0372544	Cst3
ENSMUSG00000074736	58.4778	0.661859	0.52701	1.25588	0.209161	0.490186	Syndig1
ENSMUSG00000068134	346.86	-0.535017	0.238897	-2.23953	0.0251212	0.17977	Zfp120
ENSMUSG00000060336	165.088	-0.242321	0.337019	-0.719012	0.472133	0.728832	Zfp937
ENSMUSG00000095315	84.9566	-0.0366202	0.383718	-0.0954352	0.923969	0.974229	Gm10130
ENSMUSG00000068130	60.758	-0.525617	0.558375	-0.941332	0.346534	0.630131	Zfp442
ENSMUSG00000033096	871.887	-0.648939	0.228981	-2.83403	0.00459651	0.0801551	Apmap
ENSMUSG00000027452	52.3742	0.831163	0.583157	1.42528	0.154075	0.423959	Acss1
ENSMUSG00000033068	650.978	0.194275	0.238977	0.812945	0.41625	0.689206	Entpd6
ENSMUSG00000033059	1795.1	-0.678759	0.30183	-2.24882	0.0245242	0.178361	Pygb
ENSMUSG00000032046	1179.19	-0.29271	0.215975	-1.3553	0.175322	0.450328	Abhd12
ENSMUSG00000068115	340.597	0.473415	0.282955	1.67311	0.0943059	0.337299	Ninl
ENSMUSG00000027455	2640.97	0.23717	0.224664	1.05566	0.291121	0.579604	Nsfl1c
ENSMUSG00000087433	44.1497	0.585954	0.766957	0.763999	0.444868	0.710497	Gm14167
ENSMUSG00000032966	3042.37	-0.477281	0.221478	-2.15498	0.0311635	0.199265	Fkbp1a
ENSMUSG00000027457	1892.88	0.451285	0.25306	1.78331	0.0745353	0.300696	Snph
ENSMUSG00000032869	833.897	-0.107065	0.186857	-0.572978	0.566659	0.793658	Psmf1
ENSMUSG00000032852	112.086	0.164997	0.618	0.266985	0.789481	0.912055	Rspo4
ENSMUSG00000027459	418.098	-0.534736	0.267899	-1.99603	0.0459301	0.235706	Fam110a
ENSMUSG00000027463	100.215	-1.94157	0.676465	-2.87017	0.00410252	0.0753562	Slc52a3
ENSMUSG00000060257	111.085	0.192106	0.421012	0.456295	0.648178	0.840928	Scrt2
ENSMUSG00000032802	3684.84	-0.744527	0.544642	-1.367	0.171625	0.445189	Srxn1
ENSMUSG00000068079	39.4606	0.441683	0.877667	0.503247	0.614791	0.822011	Tcf15
ENSMUSG00000074698	1956.56	0.0282787	0.148292	0.190696	0.848764	0.940209	Csnk2a1
ENSMUSG00000027465	1690.82	-0.316988	0.173883	-1.823	0.0683033	0.288695	Tbc1d20
ENSMUSG00000027466	2178.59	0.201336	0.146969	1.36992	0.170712	0.444076	Rbck1
ENSMUSG00000032715	115.893	-0.149223	0.400572	-0.372523	0.709503	0.874451	Trib3
ENSMUSG00000059361	109.048	-0.0607732	0.505898	-0.120129	0.904381	0.966718	Nrsn2
ENSMUSG00000051817	385.232	-0.249434	0.283951	-0.87844	0.379705	0.65903	Sox12
ENSMUSG00000074682	367.471	0.0332726	0.264368	0.125857	0.899845	0.96441	Zcchc3
ENSMUSG00000032680	44.1382	0.693	0.668199	1.03712	0.299681	0.587967	6820408C15Rik
ENSMUSG00000000359	50.641	0.349922	0.517984	0.675545	0.499329	0.748511	Rem1
ENSMUSG00000019188	4199.85	-0.135149	0.114165	-1.18381	0.23649	0.521051	H13
ENSMUSG00000042814	162.301	-0.216672	0.340705	-0.635952	0.524808	0.766706	Mcts2
ENSMUSG00000042745	364.3	0.663077	0.383448	1.72925	0.0837647	0.317391	Id1
ENSMUSG00000007659	1252.5	-0.630518	0.186765	-3.376	0.000735484	0.0319209	Bcl2l1
ENSMUSG00000027469	54.3136	0.350286	0.693429	0.50515	0.613453	0.820971	Tpx2
ENSMUSG00000042662	58.084	2.45384	0.669561	3.66486	0.000247478	0.0170147	Dusp15
ENSMUSG00000074673	49.7702	-0.220369	0.502076	-0.438916	0.660722	0.847238	Ttll9
ENSMUSG00000027472	1328.26	-0.191264	0.162147	-1.17957	0.23817	0.522442	Pdrg1
ENSMUSG00000042631	56.6442	-0.797688	1.09349	-0.729486	0.465704	0.723921	Xkr7
ENSMUSG00000027474	92.509	0.812129	0.556029	1.46059	0.144129	0.411434	Ccm2l
ENSMUSG00000003283	62.7706	0.7035	0.527676	1.33321	0.182464	0.458827	Hck
ENSMUSG00000068040	1810.56	-0.0856194	0.208698	-0.410256	0.681618	0.859353	Tm9sf4
ENSMUSG00000074671	255.777	-0.451659	0.384716	-1.17401	0.240393	0.525151	Tspyl3
ENSMUSG00000051413	443.637	-0.0768311	0.256907	-0.299062	0.764893	0.901319	Plagl2
ENSMUSG00000046020	1151.06	0.437824	0.14084	3.10865	0.00187941	0.0511124	Pofut1
ENSMUSG00000027475	575.686	-0.334027	0.343361	-0.972816	0.330645	0.615483	Kif3b
ENSMUSG00000073236	221.332	0.605571	0.372407	1.6261	0.103928	0.352489	2500004C02Rik
ENSMUSG00000042548	1075.85	0.504076	0.193965	2.59881	0.00935483	0.111657	Asxl1
ENSMUSG00000061411	1141.95	0.37938	0.230648	1.64485	0.100002	0.346193	Nol4l
ENSMUSG00000056941	822.497	-0.0408626	0.180176	-0.226792	0.820585	0.927928	Commd7
ENSMUSG00000027478	117.355	0.520397	0.463122	1.12367	0.261153	0.548279	Dnmt3b
ENSMUSG00000027479	1424.4	-0.153586	0.140289	-1.09478	0.273611	0.560674	Mapre1
ENSMUSG00000027483	63.4462	-4.17445	1.38235	-3.01982	0.00252925	0.0588987	Bpifa1
ENSMUSG00000027485	56.5395	3.25988	1.64212	1.98516	0.0471268	0.238263	Bpifb1
ENSMUSG00000027487	372.644	1.29951	0.53845	2.41342	0.0158035	0.142965	Cdk5rap1
ENSMUSG00000027488	337.137	-0.202599	0.261475	-0.77483	0.43844	0.705002	Snta1
ENSMUSG00000038533	835.492	-0.0125617	0.2116	-0.0593655	0.952661	0.983571	Cbfa2t2
ENSMUSG00000027489	69.8774	0.869826	0.493165	1.76376	0.0777719	0.306771	Necab3
ENSMUSG00000027490	74.4199	-0.323425	0.416728	-0.776107	0.437686	0.704705	E2f1
ENSMUSG00000000876	362.823	0.0718455	0.283885	0.25308	0.800207	0.917278	Pxmp4
ENSMUSG00000059842	184.548	0.521843	0.323687	1.61218	0.106922	0.356832	Zfp341
ENSMUSG00000038467	1996.48	-0.793805	0.290232	-2.73507	0.00623662	0.091485	Chmp4b
ENSMUSG00000085691	73.5151	0.0588059	0.956572	0.0614757	0.95098	0.983571	Gm14216
ENSMUSG00000027593	2587.11	-0.115029	0.170555	-0.674439	0.500032	0.749106	Raly
ENSMUSG00000074656	1540.2	-0.228593	0.214162	-1.06738	0.285799	0.574619	Eif2s2
ENSMUSG00000027597	835.992	-0.593863	0.254739	-2.33126	0.0197397	0.158532	Ahcy
ENSMUSG00000027598	1250.92	0.112602	0.172318	0.653453	0.513464	0.759333	Itch
ENSMUSG00000047459	1896.59	-0.106076	0.26199	-0.404886	0.685561	0.86071	Dynlrb1
ENSMUSG00000027602	934.913	-0.469031	0.22894	-2.04871	0.0404909	0.223879	Map1lc3a
ENSMUSG00000038383	614.113	-0.134905	0.199357	-0.676698	0.498597	0.748046	Pigu
ENSMUSG00000038375	2248.3	-0.5598	0.259655	-2.15594	0.0310884	0.199265	Trp53inp2
ENSMUSG00000038369	1526.43	0.309804	0.159142	1.94671	0.0515692	0.249023	Ncoa6
ENSMUSG00000027603	2360.23	-0.0727068	0.240163	-0.30274	0.762088	0.900105	Ggt7
ENSMUSG00000027605	568.982	-0.321561	0.181703	-1.76971	0.0767755	0.304945	Acss2
ENSMUSG00000027610	443.109	0.176974	0.202117	0.8756	0.381248	0.66085	Gss
ENSMUSG00000074652	55.3074	0.40675	0.550761	0.738524	0.460196	0.719176	Myh7b
ENSMUSG00000038324	2914.39	-0.0807169	0.130763	-0.617277	0.537052	0.774747	Trpc4ap
ENSMUSG00000038312	1177.63	0.425297	0.25395	1.67473	0.0939873	0.336916	Edem2
ENSMUSG00000027612	177.704	0.293243	0.32586	0.899905	0.368171	0.649381	Mmp24
ENSMUSG00000074649	421.745	-0.753695	0.456232	-1.652	0.098535	0.34346	BC029722
ENSMUSG00000027613	800.435	-0.529092	0.333566	-1.58617	0.112701	0.366122	Eif6
ENSMUSG00000005882	785.325	-0.337343	0.215076	-1.56848	0.116768	0.372968	Uqcc1
ENSMUSG00000038241	1333.86	0.578999	0.293946	1.96975	0.0488675	0.242243	Cep250
ENSMUSG00000074646	81.7059	0.907531	0.504664	1.79829	0.0721317	0.29628	6430550D23Rik
ENSMUSG00000005881	3255.91	-0.185925	0.129426	-1.43653	0.150851	0.420353	Ergic3
ENSMUSG00000038180	78.4426	-0.0350318	0.689745	-0.0507896	0.959493	0.986534	Spag4
ENSMUSG00000089824	394.139	-0.762812	0.29148	-2.61703	0.00886979	0.10866	Rbm12
ENSMUSG00000027618	597.622	0.168526	0.171478	0.982785	0.325713	0.611463	Nfs1
ENSMUSG00000067847	981.868	0.178375	0.392788	0.454126	0.649738	0.841959	Romo1
ENSMUSG00000027620	12823.4	0.729849	0.231629	3.15094	0.00162743	0.0475088	Rbm39
ENSMUSG00000038116	1049.19	0.161082	0.19311	0.834146	0.404199	0.679237	Phf20
ENSMUSG00000046229	813.746	0.115632	0.378723	0.30532	0.760123	0.89901	Scand1
ENSMUSG00000038085	65.7539	0.953614	0.611356	1.55983	0.118799	0.374708	Cnbd2
ENSMUSG00000102869	5685.04	-0.960093	0.488833	-1.96405	0.049524	0.243551	Norad
ENSMUSG00000027624	1297.91	-0.0423396	0.179386	-0.236025	0.813414	0.924151	Epb41l1
ENSMUSG00000027628	399.819	-0.690481	0.322788	-2.13912	0.0324262	0.203362	Aar2
ENSMUSG00000061689	2313.22	0.206512	0.266783	0.774082	0.438882	0.70519	Dlgap4
ENSMUSG00000067818	259.657	-0.64443	0.281891	-2.28609	0.0222487	0.168984	Myl9
ENSMUSG00000085741	74.4998	0.735917	0.465721	1.58017	0.114069	0.36845	5430405H02Rik
ENSMUSG00000074629	61.6702	0.0104744	0.822362	0.012737	0.989838	0.99593	4930518I15Rik
ENSMUSG00000027637	106.183	-0.723479	0.659179	-1.09755	0.272403	0.559578	Rab5if
ENSMUSG00000027634	1327.17	-0.367156	0.228937	-1.60374	0.108771	0.35924	Ndrg3
ENSMUSG00000027635	129.077	0.396103	0.41008	0.965917	0.334086	0.618799	Dsn1
ENSMUSG00000055485	314.664	-0.205921	0.522096	-0.394411	0.693277	0.864057	Soga1
ENSMUSG00000027639	973.408	0.0924263	0.247885	0.37286	0.709253	0.874451	Samhd1
ENSMUSG00000027641	562.388	0.751697	0.28697	2.61943	0.00880766	0.108187	Rbl1
ENSMUSG00000027642	5437.1	-0.666567	0.193694	-3.44133	0.000578853	0.0276515	Rpn2
ENSMUSG00000063019	437.505	-0.16843	0.190966	-0.881989	0.377783	0.657825	Manbal
ENSMUSG00000027646	1110.17	0.0499162	0.184822	0.270076	0.787102	0.910683	Src
ENSMUSG00000087445	272.05	-0.101227	0.428455	-0.236262	0.81323	0.924131	Gm14286
ENSMUSG00000067787	2624.84	-1.02339	0.194315	-5.26666	1.38926e-07	5.11006e-05	Blcap
ENSMUSG00000067786	50381.6	-1.03164	0.275235	-3.74821	0.000178102	0.0139321	Nnat
ENSMUSG00000027649	743.396	-0.349752	0.19485	-1.79498	0.0726565	0.297191	Ctnnbl1
ENSMUSG00000037843	1557.96	-0.144078	0.279072	-0.516274	0.605663	0.817234	Vstm2l
ENSMUSG00000027650	685.355	0.0589569	0.168634	0.349614	0.726629	0.882596	Tti1
ENSMUSG00000027651	912.499	-0.407507	0.3179	-1.28187	0.199888	0.479972	Rprd1b
ENSMUSG00000037820	445.026	-0.817984	0.230741	-3.54503	0.000392565	0.0213919	Tgm2
ENSMUSG00000016024	577.751	-0.738485	0.265117	-2.7855	0.00534448	0.085101	Lbp
ENSMUSG00000085385	795.582	0.499037	0.244799	2.03856	0.041494	0.226648	Snhg17
ENSMUSG00000044349	7976.47	0.710747	0.350964	2.02513	0.042854	0.230106	Snhg11
ENSMUSG00000027652	2108.86	0.212292	0.126625	1.67654	0.0936327	0.336677	Ralgapb
ENSMUSG00000037761	362.681	0.0197596	0.203856	0.0969294	0.922782	0.973673	Actr5
ENSMUSG00000037754	154.927	-0.637801	0.393581	-1.62051	0.105123	0.353839	Ppp1r16b
ENSMUSG00000027655	474.589	0.419438	0.238282	1.76026	0.0783642	0.307892	Dhx35
ENSMUSG00000074622	176.805	0.166865	0.383019	0.435657	0.663086	0.847826	Mafb
ENSMUSG00000070544	2170.29	0.0205856	0.216736	0.0949801	0.924331	0.974284	Top1
ENSMUSG00000016933	1324.63	0.520195	0.198037	2.62676	0.00862029	0.107483	Plcg1
ENSMUSG00000035877	751.346	-0.0645685	0.235028	-0.274728	0.783526	0.909597	Zhx3
ENSMUSG00000027412	343.61	0.929994	0.260997	3.56324	0.000366308	0.0209321	Lpin3
ENSMUSG00000057133	3399.36	0.499147	0.219526	2.27374	0.0229814	0.172209	Chd6
ENSMUSG00000109780	48.1717	-0.606349	0.499159	-1.21474	0.224465	0.508086	Gm45447
ENSMUSG00000053141	192.243	-0.312033	0.437227	-0.713664	0.475435	0.731091	Ptprt
ENSMUSG00000016921	10204	0.704501	0.216881	3.24833	0.00116086	0.0405511	Srsf6
ENSMUSG00000017858	933.392	-0.158798	0.178075	-0.891747	0.372529	0.652735	Ift52
ENSMUSG00000017861	136.584	0.738689	0.372683	1.98208	0.04747	0.238942	Mybl2
ENSMUSG00000086152	69.2118	0.192375	0.473743	0.406075	0.684688	0.860541	Gm11454
ENSMUSG00000074607	792.645	-0.274544	0.263678	-1.04121	0.297779	0.586273	Tox2
ENSMUSG00000017817	55.6113	-0.691554	0.860824	-0.803362	0.421765	0.693965	Jph2
ENSMUSG00000035399	392.159	0.0304314	0.220826	0.137807	0.890393	0.960676	Oser1
ENSMUSG00000099632	274.99	0.0401804	0.385866	0.104131	0.917066	0.972222	2900093K20Rik
ENSMUSG00000017943	1546.59	0.238251	0.185255	1.28607	0.19842	0.477876	Gdap1l1
ENSMUSG00000048486	485.98	-0.590508	0.268377	-2.20029	0.0277862	0.189707	Fitm2
ENSMUSG00000017679	1266.91	0.237842	0.216951	1.0963	0.27295	0.560333	Ttpal
ENSMUSG00000017707	4372.12	-0.354623	0.249956	-1.41874	0.155975	0.425488	Serinc3
ENSMUSG00000035268	747.734	-0.727923	0.232861	-3.126	0.001772	0.0496599	Pkig
ENSMUSG00000035226	308.223	-1.15687	0.708468	-1.63291	0.102488	0.350431	Rims4
ENSMUSG00000018326	4055.2	-0.265798	0.132099	-2.01212	0.0442077	0.232199	Ywhab
ENSMUSG00000054582	370.931	0.353759	0.39189	0.9027	0.366685	0.648133	Pabpc1l
ENSMUSG00000018322	1754.42	-0.0472676	0.141684	-0.333614	0.738671	0.887982	Tomm34
ENSMUSG00000018209	865.664	-0.0533684	0.17017	-0.313618	0.753811	0.896064	Stk4
ENSMUSG00000017009	1521.66	-0.843917	0.230803	-3.65644	0.000255742	0.0171936	Sdc4
ENSMUSG00000045503	539.304	-0.293092	0.195902	-1.49612	0.134624	0.398214	Sys1
ENSMUSG00000017734	122.707	-0.158813	0.385298	-0.412181	0.680206	0.85875	Dbndd2
ENSMUSG00000017721	800.4	-0.226746	0.292928	-0.774066	0.438892	0.70519	Pigt
ENSMUSG00000017723	344.341	-2.2225	0.349969	-6.35057	2.1452e-10	1.97265e-07	Wfdc2
ENSMUSG00000076434	45.0977	-0.324928	0.732334	-0.443688	0.657268	0.845572	Wfdc3
ENSMUSG00000017299	237.745	-0.192315	0.270115	-0.711974	0.476481	0.731934	Dnttip1
ENSMUSG00000050373	712.771	0.138271	0.15576	0.887714	0.374695	0.654193	Snx21
ENSMUSG00000017307	262.106	0.0145	0.253078	0.0572948	0.95431	0.984323	Acot8
ENSMUSG00000045822	195.424	0.197636	0.303077	0.652096	0.514339	0.759976	Zswim3
ENSMUSG00000017764	164.41	0.124205	0.394911	0.314513	0.753132	0.895782	Zswim1
ENSMUSG00000017760	2225.81	0.506034	0.227588	2.22346	0.0261846	0.183563	Ctsa
ENSMUSG00000017754	136.336	-0.691972	0.628678	-1.10068	0.271037	0.558668	Pltp
ENSMUSG00000039849	1467.75	0.253856	0.181882	1.39572	0.162798	0.433844	Pcif1
ENSMUSG00000039834	588.086	0.363436	0.268708	1.35253	0.176205	0.451018	Zfp335
ENSMUSG00000085436	86.9981	0.39003	0.460329	0.847286	0.396836	0.674202	Zfp335os
ENSMUSG00000017740	3345.23	0.521888	0.504741	1.03397	0.301149	0.588771	Slc12a5
ENSMUSG00000039804	1892.67	0.309292	0.229715	1.34642	0.178168	0.453293	Ncoa5
ENSMUSG00000017652	61.9057	-0.292966	0.502373	-0.583165	0.559782	0.788894	Cd40
ENSMUSG00000053166	113.171	-1.00798	0.578694	-1.74182	0.0815393	0.313415	Cdh22
ENSMUSG00000017664	775.027	0.0813025	0.179613	0.452654	0.650798	0.842664	Slc35c2
ENSMUSG00000017670	1111.05	0.0752327	0.176291	0.426752	0.66956	0.851667	Elmo2
ENSMUSG00000017667	743.205	0.0710554	0.180835	0.392929	0.694372	0.864762	Zfp334
ENSMUSG00000018459	79.3542	0.111788	0.436791	0.25593	0.798005	0.916195	Slc13a3
ENSMUSG00000039725	240.963	-0.071787	0.314613	-0.228176	0.81951	0.927139	Trp53rka
ENSMUSG00000027661	130.782	-0.221384	0.328327	-0.674278	0.500135	0.749184	Slc2a10
ENSMUSG00000017897	124.097	-0.234496	0.565671	-0.414544	0.678476	0.857816	Eya2
ENSMUSG00000039671	4181.62	0.576565	0.23414	2.46247	0.0137982	0.133737	Zmynd8
ENSMUSG00000027678	1240.72	0.00513077	0.198092	0.0259009	0.979336	0.992255	Ncoa3
ENSMUSG00000006800	557.497	-0.826257	0.22059	-3.74567	0.000179916	0.0139321	Sulf2
ENSMUSG00000039621	1244.68	-0.0269968	0.176439	-0.153009	0.878391	0.954795	Prex1
ENSMUSG00000042854	110.819	-0.211233	0.373682	-0.565275	0.571887	0.796495	Trp53rkb
ENSMUSG00000074582	1657.61	0.19143	0.13342	1.4348	0.151345	0.420738	Arfgef2
ENSMUSG00000002718	1013.94	-0.258732	0.268274	-0.964432	0.334829	0.619515	Cse1l
ENSMUSG00000039536	1668.35	0.067044	0.154054	0.435198	0.663418	0.847894	Stau1
ENSMUSG00000017999	677.513	0.313949	0.192661	1.62954	0.103198	0.351504	Ddx27
ENSMUSG00000039501	1401.98	-0.254338	0.194734	-1.30608	0.191525	0.469417	Znfx1
ENSMUSG00000074578	921.05	-0.131191	0.227861	-0.575751	0.564783	0.792302	Zfas1
ENSMUSG00000050556	1046.62	-0.308175	0.205496	-1.49967	0.133701	0.396995	Kcnb1
ENSMUSG00000085151	133.115	0.150243	0.384317	0.390936	0.695844	0.865537	1110018N20Rik
ENSMUSG00000017969	57.4006	-0.31946	0.470559	-0.678895	0.497204	0.747076	Ptgis
ENSMUSG00000017929	982.512	-0.308644	0.222667	-1.38612	0.16571	0.43731	B4galt5
ENSMUSG00000039463	1610.55	0.581818	0.202959	2.86667	0.0041481	0.0757327	Slc9a8
ENSMUSG00000047030	520.107	0.451682	0.249368	1.81131	0.0700928	0.291787	Spata2
ENSMUSG00000006418	1063.73	-0.134879	0.181433	-0.74341	0.457233	0.717477	Rnf114
ENSMUSG00000090213	433.737	-0.200041	0.238248	-0.839633	0.401114	0.677877	Peds1
ENSMUSG00000085914	56.1883	0.381653	0.56323	0.677616	0.498015	0.747989	Gm14320
ENSMUSG00000056501	528.602	-0.365249	0.650955	-0.561098	0.574731	0.7984	Cebpb
ENSMUSG00000087624	39.014	0.182499	0.706707	0.258239	0.796223	0.91555	9230111E07Rik
ENSMUSG00000027540	1534.64	-0.437089	0.205118	-2.13092	0.033096	0.204856	Ptpn1
ENSMUSG00000044641	117.191	-0.612465	0.480367	-1.27499	0.202311	0.482197	Pard6b
ENSMUSG00000051149	71.1405	-0.359358	0.72045	-0.498797	0.617922	0.824026	Adnp
ENSMUSG00000078919	365.74	-0.278955	0.421419	-0.661941	0.508009	0.755594	Dpm1
ENSMUSG00000074576	211.654	-0.298981	0.411228	-0.727044	0.467199	0.725094	Mocs3
ENSMUSG00000074575	45.4639	0.618866	0.655445	0.944191	0.345072	0.628959	Kcng1
ENSMUSG00000027544	266.994	0.187616	0.389314	0.481915	0.629866	0.831307	Nfatc2
ENSMUSG00000027546	2880.96	-0.543995	0.171272	-3.17621	0.00149215	0.0460979	Atp9a
ENSMUSG00000027551	529.661	-0.166872	0.192707	-0.865935	0.386526	0.664907	Zfp64
ENSMUSG00000103662	114.574	-1.18904	0.538858	-2.20658	0.0273431	0.187924	Gm34294
ENSMUSG00000047907	1124.05	-0.401315	0.235975	-1.70067	0.0890052	0.327547	Tshz2
ENSMUSG00000052056	602.447	0.251058	0.234944	1.06858	0.285257	0.574273	Zfp217
ENSMUSG00000052033	237.43	-0.103937	0.304017	-0.341879	0.732442	0.885927	Pfdn4
ENSMUSG00000067578	124.094	-0.472999	0.468815	-1.00892	0.313011	0.599939	Cbln4
ENSMUSG00000038537	137.532	0.937862	0.610405	1.53646	0.124426	0.383469	Mc3r
ENSMUSG00000027495	285.422	-0.428931	0.305156	-1.40561	0.159839	0.430502	Fam210b
ENSMUSG00000027498	650.397	-0.14654	0.178962	-0.818832	0.412883	0.686071	Cstf1
ENSMUSG00000027502	856.066	-0.282935	0.207448	-1.36388	0.172604	0.446629	Rtf2
ENSMUSG00000008999	158.489	0.0461607	0.436803	0.105678	0.915838	0.971645	Bmp7
ENSMUSG00000005883	122.445	0.775293	0.504736	1.53604	0.124529	0.383546	Spo11
ENSMUSG00000027509	887.282	0.151887	0.213592	0.711107	0.477018	0.732138	Rae1
ENSMUSG00000027510	77.032	0.0405539	0.490479	0.0826823	0.934104	0.977627	Rbm38
ENSMUSG00000027514	214.783	-0.347198	0.308162	-1.12667	0.259881	0.546514	Zbp1
ENSMUSG00000038400	727.883	-0.852254	0.24314	-3.5052	0.000456261	0.0232282	Pmepa1
ENSMUSG00000055897	2909.96	0.396066	0.294043	1.34697	0.17799	0.453075	Ppp4r1l-ps
ENSMUSG00000027519	1088.9	-0.190471	0.249369	-0.763811	0.44498	0.710497	Rab22a
ENSMUSG00000054455	2027.49	-0.455854	0.267665	-1.70308	0.0885537	0.326539	Vapb
ENSMUSG00000027522	5176.32	0.910936	0.335504	2.71513	0.00662501	0.0935449	Stx16
ENSMUSG00000039263	2832.09	0.365437	0.217872	1.6773	0.0934841	0.336528	Npepl1
ENSMUSG00000086537	176.131	0.157786	0.620003	0.254492	0.799115	0.916946	Gnasas1
ENSMUSG00000027523	11731.9	0.032798	0.213209	0.15383	0.877744	0.954666	Gnas
ENSMUSG00000016253	2768.05	0.177708	0.264067	0.672967	0.500968	0.749745	Nelfcd
ENSMUSG00000016256	1636.82	-0.797752	0.210205	-3.79511	0.000147579	0.0123371	Ctsz
ENSMUSG00000016252	2828.79	-0.412679	0.24222	-1.70373	0.0884314	0.326396	Atp5e
ENSMUSG00000016257	1124.42	-0.171172	0.226053	-0.757221	0.448917	0.711967	Prelid3b
ENSMUSG00000027524	169.422	-0.460606	0.350806	-1.31299	0.189185	0.46669	Edn3
ENSMUSG00000084795	2330.32	0.793264	0.326178	2.432	0.0150158	0.139099	Gm14617
ENSMUSG00000087215	532.271	0.333455	0.469435	0.710332	0.477498	0.732282	Gm14618
ENSMUSG00000090093	148.381	0.289647	0.44691	0.64811	0.516913	0.76195	Gm14399
ENSMUSG00000078902	55.4579	0.670942	0.695474	0.964727	0.334681	0.619515	Gm14443
ENSMUSG00000078878	172.276	0.458021	0.365619	1.25273	0.210305	0.491857	Gm14305
ENSMUSG00000078877	102.248	0.0187857	0.611467	0.0307223	0.975491	0.990846	Gm14295
ENSMUSG00000078870	124.585	0.319692	0.453947	0.70425	0.481277	0.734997	Gm14410
ENSMUSG00000078867	50.2042	-0.564538	0.695864	-0.811277	0.417206	0.689917	Gm14418
ENSMUSG00000078866	277.888	0.599068	0.275068	2.17789	0.0294145	0.194593	Zfp970
ENSMUSG00000094786	70.0211	0.00609293	0.594709	0.0102452	0.991826	0.996826	Gm14403
ENSMUSG00000078864	56.6356	0.559358	0.627927	0.8908	0.373036	0.652965	Gm14322
ENSMUSG00000095362	175.524	0.0736072	0.423272	0.173901	0.861944	0.947816	Gm14325
ENSMUSG00000074521	47.2354	1.24745	0.556776	2.24049	0.0250592	0.179631	Gm14327
ENSMUSG00000078862	170.082	-0.0283893	0.446971	-0.063515	0.949356	0.983262	Gm14326
ENSMUSG00000074519	193.724	0.776674	0.294248	2.63952	0.00830235	0.105064	Zfp971
ENSMUSG00000078861	241.476	0.306291	0.277278	1.10464	0.269318	0.55727	Zfp931
ENSMUSG00000027525	248.719	-0.0436776	0.362041	-0.120643	0.903974	0.966443	Phactr3
ENSMUSG00000049999	53.6167	0.158607	0.469889	0.33754	0.73571	0.886715	Ppp1r3d
ENSMUSG00000070476	124.013	0.1509	0.407337	0.370454	0.711044	0.875447	Fam217b
ENSMUSG00000039155	497.358	0.186881	0.259387	0.720471	0.471235	0.728362	Cdh26
ENSMUSG00000000305	183.913	-0.0322941	0.348085	-0.0927764	0.926081	0.974906	Cdh4
ENSMUSG00000039117	1280.93	0.544091	0.301749	1.80312	0.071369	0.29438	Taf4
ENSMUSG00000085704	111.444	-0.243588	0.36145	-0.673919	0.500363	0.749373	4921531C22Rik
ENSMUSG00000039108	805.817	-0.272639	0.169579	-1.60774	0.107892	0.358124	Lsm14b
ENSMUSG00000027566	2297.82	-0.310639	0.203971	-1.52295	0.127771	0.387769	Psma7
ENSMUSG00000039086	568.231	0.246539	0.213425	1.15516	0.248026	0.53429	Ss18l1
ENSMUSG00000039069	634.068	0.258808	0.272055	0.95131	0.341447	0.625927	Mtg2
ENSMUSG00000039059	38.5924	0.565437	0.895494	0.631425	0.527763	0.768693	Hrh3
ENSMUSG00000039050	1493.29	-0.060486	0.135357	-0.446862	0.654975	0.844657	Osbpl2
ENSMUSG00000039041	1401.91	-0.0703436	0.224242	-0.313695	0.753753	0.896064	Adrm1
ENSMUSG00000015647	1868.81	-0.0813492	0.194246	-0.418794	0.675367	0.855912	Lama5
ENSMUSG00000039001	6576.2	-0.412217	0.258096	-1.59715	0.110233	0.361859	Rps21
ENSMUSG00000038990	781.532	0.369167	0.255174	1.44673	0.147973	0.417104	Cables2
ENSMUSG00000038963	207.951	-1.15989	0.484304	-2.39496	0.0166224	0.146184	Slco4a1
ENSMUSG00000027569	756.721	0.505229	0.338047	1.49455	0.135031	0.39884	Mrgbp
ENSMUSG00000049401	859.561	-0.227535	0.178758	-1.27287	0.203065	0.483212	Ogfr
ENSMUSG00000027570	129.61	1.13982	0.400917	2.84305	0.00446848	0.0787446	Col9a3
ENSMUSG00000038914	1643.44	0.169392	0.213273	0.794251	0.427049	0.697845	Dido1
ENSMUSG00000027573	582.459	-0.379548	0.243283	-1.56011	0.118735	0.374708	Gid8
ENSMUSG00000023393	1028.49	0.86694	0.404963	2.14079	0.0322911	0.202773	Slc17a9
ENSMUSG00000038848	1163.43	-0.348769	0.172443	-2.02252	0.043123	0.230135	Ythdf1
ENSMUSG00000027575	4195.94	0.499872	0.242533	2.06105	0.0392982	0.220767	Arfgap1
ENSMUSG00000070461	346.374	0.521	0.314656	1.65578	0.0977671	0.341836	9230112E08Rik
ENSMUSG00000016356	496.94	0.923995	0.443102	2.08529	0.0370431	0.215023	Col20a1
ENSMUSG00000027577	217.54	-0.476854	0.320785	-1.48652	0.137141	0.401759	Chrna4
ENSMUSG00000016346	874.128	0.0322719	0.31297	0.103115	0.917872	0.972385	Kcnq2
ENSMUSG00000016349	4976.67	0.277886	0.242083	1.1479	0.251012	0.537653	Eef1a2
[truncated: 12,694 more rows]

## Sheet: Supplementary Table S3
	baseMean	log2FoldChange	lfcSE	stat	pvalue	padj	gene_symbol
ENSMUSG00000051951	151.703	-1.40865	0.460215	-3.06086	0.00220699	0.0324774	Xkr4
ENSMUSG00000103161	9.01441	2.09914	1.5895	1.32063	0.186625	0.425298	Gm38148
ENSMUSG00000102331	176.304	2.41298	1.02532	2.3534	0.0186027	0.107922	Gm19938
ENSMUSG00000102348	5.06122	0.300343	2.20429	0.136254	0.89162	0.95525	Gm10568
ENSMUSG00000025900	3.69871	-4.77377	2.06155	-2.31562	0.0205791	0.114423	Rp1
ENSMUSG00000025902	58.5443	0.535109	0.721416	0.741749	0.458239	0.700322	Sox17
ENSMUSG00000098104	5.14541	2.48323	2.0579	1.20668	0.227555	0.475815	Gm6085
ENSMUSG00000033845	419.954	0.308752	0.247732	1.24631	0.212649	0.458662	Mrpl15
ENSMUSG00000102275	58.7723	1.98297	0.779664	2.54337	0.010979	0.0796114	Gm37144
ENSMUSG00000025903	723.457	0.0499656	0.21382	0.233681	0.815233	0.919582	Lypla1
ENSMUSG00000033813	844.816	-0.565686	0.250559	-2.2577	0.0239645	0.12514	Tcea1
ENSMUSG00000103280	9.45212	-1.72888	1.62599	-1.06328	0.287654	0.545605	Gm37277
ENSMUSG00000002459	66.3761	0.258737	0.498649	0.518876	0.603847	0.801148	Rgs20
ENSMUSG00000033793	2199.73	-0.00761034	0.176332	-0.0431593	0.965575	0.986469	Atp6v1h
ENSMUSG00000025905	43.0939	3.41544	0.844314	4.04522	5.2274e-05	0.00325262	Oprk1
ENSMUSG00000033774	16.3	-0.898193	0.867332	-1.03558	0.300397	0.55945	Npbwr1
ENSMUSG00000025907	1187.87	-0.444342	0.194728	-2.28186	0.0224975	0.121087	Rb1cc1
ENSMUSG00000090031	148.588	-0.416525	0.485934	-0.857164	0.391354	0.643599	4732440D04Rik
ENSMUSG00000103845	3.88081	-4.07005	2.27725	-1.78727	0.0738946	0.244299	Gm19026
ENSMUSG00000033740	546.501	0.11494	0.32507	0.353584	0.72365	0.87257	St18
ENSMUSG00000103329	16.4609	1.08709	1.45472	0.747285	0.454892	0.69803	Gm42492
ENSMUSG00000051285	2737.29	0.13525	0.148028	0.91368	0.360885	0.616235	Pcmtd1
ENSMUSG00000098201	6.53637	-0.136786	2.76667	-0.0494406	0.960568	0.984869	Gm26983
ENSMUSG00000103509	82.2596	-0.402925	0.532977	-0.755989	0.449656	0.694106	Gm38372
ENSMUSG00000097797	33.2758	0.194895	0.64795	0.300787	0.763577	0.894951	Gm26901
ENSMUSG00000025909	107.591	-0.403472	0.46339	-0.870695	0.38392	0.636732	Sntg1
ENSMUSG00000102316	3.8007	1.29193	2.31109	0.559016	0.576151	0.783353	Gm37629
ENSMUSG00000061024	369.304	0.142227	0.364378	0.390327	0.696294	0.858072	Rrs1
ENSMUSG00000025911	63.3567	0.841718	0.633139	1.32944	0.183704	0.421403	Adhfe1
ENSMUSG00000079671	4.4935	0.382222	1.65403	0.231086	0.817248	0.920264	2610203C22Rik
ENSMUSG00000067879	7.47502	-0.418482	1.89813	-0.22047	0.825505	0.924677	Vxn
ENSMUSG00000025912	111.931	0.50168	0.4148	1.20945	0.22649	0.474792	Mybl1
ENSMUSG00000045210	899.4	-0.185442	0.192615	-0.962761	0.335667	0.594191	Vcpip1
ENSMUSG00000097893	4.13529	-5.06979	2.31918	-2.18602	0.028814	0.140088	1700034P13Rik
ENSMUSG00000025915	355.42	-0.504362	0.222329	-2.26854	0.0232962	0.123208	Sgk3
ENSMUSG00000046101	68.7581	0.385253	0.580179	0.664025	0.506675	0.736233	Mcmdc2
ENSMUSG00000098234	229.993	0.917634	0.334952	2.73959	0.0061515	0.0576992	Snhg6
ENSMUSG00000099032	51.9748	-1.07827	0.768804	-1.40253	0.160757	0.389789	Tcf24
ENSMUSG00000025916	29.3596	-1.0931	0.751341	-1.45487	0.145705	0.367231	Ppp1r42
ENSMUSG00000025917	1282.4	0.112467	0.166271	0.67641	0.49878	0.730393	Cops5
ENSMUSG00000056763	1801.2	0.706644	0.312294	2.26275	0.0236511	0.124373	Cspp1
ENSMUSG00000067851	2233.18	-0.61609	0.217862	-2.82789	0.00468556	0.0491835	Arfgef1
ENSMUSG00000042501	19.5601	-1.01968	0.820333	-1.243	0.213867	0.460168	Cpa6
ENSMUSG00000048960	436.699	-1.30258	0.354158	-3.67796	0.000235107	0.00836631	Prex2
ENSMUSG00000057715	145.006	-0.362822	0.347551	-1.04394	0.296514	0.554666	A830018L16Rik
ENSMUSG00000103825	5.83314	3.76523	2.0499	1.83678	0.066242	0.228912	Gm38178
ENSMUSG00000016918	1334.14	-1.16848	0.245308	-4.76331	1.90442e-06	0.000290781	Sulf1
ENSMUSG00000025938	67.9318	0.390329	0.428576	0.91076	0.362422	0.617391	Slco5a1
ENSMUSG00000005886	1940.74	-0.188483	0.162037	-1.16321	0.244744	0.495477	Ncoa2
ENSMUSG00000103506	5.14754	2.91416	1.76831	1.64799	0.099354	0.292332	Gm38376
ENSMUSG00000087782	3.71767	1.36386	2.61418	0.521718	0.601867	0.799888	Gm23169
ENSMUSG00000103085	23.0625	0.725362	1.07885	0.672349	0.501362	0.732452	Gm38120
ENSMUSG00000102664	11.819	0.452562	0.976	0.463691	0.642869	0.826535	Gm38380
ENSMUSG00000025935	4228.47	0.404841	0.168712	2.3996	0.0164132	0.100159	Tram1
ENSMUSG00000025937	570.69	-0.0815123	0.273829	-0.297676	0.765951	0.896374	Lactb2
ENSMUSG00000102982	4.29398	-1.16917	2.15409	-0.542769	0.587289	0.790827	Gm38319
ENSMUSG00000025932	1409.07	0.104589	0.219218	0.477098	0.633292	0.820452	Eya1
ENSMUSG00000054493	5.20026	2.10373	2.44722	0.85964	0.389988	0.641949	Gm9947
ENSMUSG00000025930	28.8183	1.87982	0.988903	1.90091	0.0573132	0.208922	Msc
ENSMUSG00000103492	6.65113	1.40158	1.24726	1.12373	0.261128	0.515479	Gm37412
ENSMUSG00000092083	252.815	-0.267091	0.333963	-0.799764	0.423847	0.672109	Kcnb2
ENSMUSG00000104149	4.30517	2.56462	2.12166	1.20878	0.226747	0.475238	Gm37138
ENSMUSG00000025925	378.425	0.352122	0.209016	1.68467	0.0920524	0.279087	Terf1
ENSMUSG00000067795	38.5143	0.743901	0.642929	1.15705	0.247252	0.498002	4930444P10Rik
ENSMUSG00000043716	12644.4	0.110583	0.221976	0.498175	0.618361	0.810612	Rpl7
ENSMUSG00000025921	341.603	-0.148247	0.241692	-0.613373	0.53963	0.757773	Rdh10
ENSMUSG00000025920	395.121	-0.788668	0.267179	-2.95183	0.00315893	0.040048	Stau2
ENSMUSG00000025939	1267.07	-0.0995197	0.204081	-0.487648	0.625799	0.815353	Ube2w
ENSMUSG00000102457	13.2642	1.40649	1.33427	1.05413	0.291823	0.549802	Gm38342
ENSMUSG00000079658	1125.93	0.47649	0.220247	2.16343	0.030508	0.144899	Eloc
ENSMUSG00000025940	591.727	0.148843	0.197173	0.754883	0.450319	0.694628	Tmem70
ENSMUSG00000025779	95.9934	1.11096	0.402987	2.75682	0.0058367	0.0561565	Ly96
ENSMUSG00000042686	78.9101	0.448351	0.408939	1.09637	0.272915	0.529428	Jph1
ENSMUSG00000025777	1751	-0.509604	0.215407	-2.36578	0.0179923	0.105792	Gdap1
ENSMUSG00000099899	11.4416	2.98762	1.65294	1.80746	0.070691	0.237686	Gm28784
ENSMUSG00000067780	50.2332	0.571057	0.828929	0.688909	0.490881	0.72479	Pi15
ENSMUSG00000100053	29.2325	0.340858	0.69106	0.493239	0.621844	0.812556	Gm28154
ENSMUSG00000085125	16.6607	0.777418	1.41657	0.548803	0.583141	0.78731	Gm16070
ENSMUSG00000025776	105.174	-0.265858	0.496973	-0.534955	0.592681	0.79422	Crispld1
ENSMUSG00000073735	11.1152	2.19211	1.68437	1.30144	0.193109	0.433337	Defb18
ENSMUSG00000025927	32.3866	0.129985	0.633804	0.205087	0.837504	0.929845	Tfap2b
ENSMUSG00000043760	47.2837	-1.85657	0.69813	-2.65935	0.00782916	0.0656737	Pkhd1
ENSMUSG00000041859	107.458	-0.321325	0.427141	-0.752269	0.451889	0.695853	Mcm3
ENSMUSG00000097934	208.891	0.919946	0.526426	1.74753	0.0805455	0.25793	6720483E21Rik
ENSMUSG00000025931	460.434	-1.43284	0.347437	-4.12402	3.72317e-05	0.00258568	Paqr8
ENSMUSG00000100929	4.20413	-2.46297	2.5282	-0.974197	0.329959	0.588736	Gm28064
ENSMUSG00000041809	392.157	0.248831	0.330547	0.752784	0.45158	0.695696	Efhc1
ENSMUSG00000041779	219.2	0.259745	0.297827	0.872135	0.383135	0.636058	Tram2
ENSMUSG00000100819	11.9254	-0.347367	1.23918	-0.280321	0.779231	0.902993	Gm2693
ENSMUSG00000025933	262.065	-0.0636429	0.263875	-0.241186	0.809411	0.916666	Tmem14a
ENSMUSG00000025934	105.383	0.134451	0.379046	0.354709	0.722808	0.872174	Gsta3
ENSMUSG00000025936	14.056	0.840612	1.15575	0.727329	0.467024	0.706859	Gm4956
ENSMUSG00000067750	13.2395	-1.97971	1.48655	-1.33176	0.182941	0.420345	Khdc1a
ENSMUSG00000028033	14.2627	4.49056	1.34169	3.34695	0.000817073	0.0180306	Kcnq5
ENSMUSG00000041670	67.3401	-0.152248	0.557114	-0.273279	0.784638	0.905278	Rims1
ENSMUSG00000097970	15.4229	0.205437	0.959101	0.214198	0.830393	0.926647	Gm27028
ENSMUSG00000100775	10.6582	1.0284	1.11176	0.925018	0.354957	0.610711	Gm29107
ENSMUSG00000026158	997.632	0.303599	0.2876	1.05563	0.291137	0.549093	Ogfrl1
ENSMUSG00000026156	29.355	-0.660349	1.08369	-0.609352	0.542291	0.759349	B3gat2
ENSMUSG00000026155	198.782	-0.569537	0.397871	-1.43146	0.152298	0.377628	Smap1
ENSMUSG00000026154	506.122	0.846689	0.272225	3.11026	0.00186925	0.0291405	Sdhaf4
ENSMUSG00000026153	1358.83	0.152877	0.206512	0.740278	0.459131	0.700914	Fam135a
ENSMUSG00000026147	50.0797	0.578461	0.500475	1.15583	0.247753	0.498679	Col9a1
ENSMUSG00000026141	76.2657	-0.342716	0.669462	-0.511927	0.608702	0.804663	Col19a1
ENSMUSG00000100131	108.766	1.64028	0.54258	3.02311	0.00250189	0.0350709	Gm28439
ENSMUSG00000067736	10.9747	1.676	0.97361	1.72143	0.0851737	0.26666	Gm10222
ENSMUSG00000101939	411.681	1.55252	0.474329	3.27309	0.00106379	0.0209767	Gm28438
ENSMUSG00000101111	268.479	1.35004	0.472268	2.85863	0.00425474	0.0464829	Gm28437
ENSMUSG00000100862	314.182	1.61665	0.475707	3.39841	0.000677796	0.0159803	Gm10925
ENSMUSG00000102070	415.395	1.36469	0.503691	2.70939	0.00674078	0.0609245	Gm28661
ENSMUSG00000101249	140.788	1.47464	0.546895	2.69638	0.00700979	0.0619205	Gm29216
ENSMUSG00000073725	1839.17	-0.0732843	0.194839	-0.376127	0.706823	0.863729	Lmbrd1
ENSMUSG00000033569	201.188	-1.52639	0.372729	-4.09517	4.21859e-05	0.00281183	Adgrb3
ENSMUSG00000104257	7.25113	5.05172	2.39578	2.10859	0.03498	0.156795	Gm20172
ENSMUSG00000102465	4.87882	-0.275904	1.91092	-0.144383	0.885198	0.952629	Gm38198
ENSMUSG00000102659	4.20636	2.04498	2.11592	0.966474	0.333807	0.592457	Gm37077
ENSMUSG00000102386	31.4948	3.32109	1.24653	2.66426	0.00771576	0.065209	2900022M07Rik
ENSMUSG00000086240	27.8745	0.00520002	0.730277	0.00712061	0.994319	0.998206	Gm7846
ENSMUSG00000048874	2517.02	-0.176806	0.157203	-1.1247	0.260717	0.514858	Phf3
ENSMUSG00000104315	17.6531	2.06294	1.06597	1.93528	0.0529565	0.199144	Gm37906
ENSMUSG00000117310	5.76213	0.465864	1.77181	0.262931	0.792604	0.908915	Ptp4a1
ENSMUSG00000026064	27.7467	-0.91599	1.26686	-0.723037	0.469657	0.708816	Ptp4a1
ENSMUSG00000026058	90.5453	-0.752191	0.355694	-2.11471	0.0344543	0.155442	Khdrbs2
ENSMUSG00000103482	23.2879	3.6756	1.25667	2.92487	0.003446	0.041891	Gm37999
ENSMUSG00000102865	11.0672	0.53774	1.75023	0.30724	0.758661	0.891787	Gm9839
ENSMUSG00000091318	66.1001	2.5694	1.27164	2.02054	0.0433278	0.177576	Semp2l1
ENSMUSG00000026134	160.947	-0.568513	0.307049	-1.85154	0.0640919	0.224145	Prim2
ENSMUSG00000103746	57.2381	0.731757	0.516489	1.41679	0.156544	0.383853	1700001G17Rik
ENSMUSG00000004768	800.009	-0.137799	0.159962	-0.861446	0.388992	0.640849	Rab23
ENSMUSG00000042215	550.7	-1.19156	0.271341	-4.39138	1.12635e-05	0.00108255	Bag2
ENSMUSG00000103072	5.05966	-2.08134	1.98613	-1.04794	0.294667	0.552796	Gm37905
ENSMUSG00000042197	1740.03	0.0389486	0.169846	0.229317	0.818622	0.921155	Zfp451
ENSMUSG00000042182	71.1641	0.808358	0.608259	1.32897	0.183858	0.421567	Bend6
ENSMUSG00000026131	7008.92	-0.407836	0.149279	-2.73205	0.00629418	0.0584336	Dst
ENSMUSG00000103364	80.2138	3.02533	1.22368	2.47233	0.0134236	0.089114	Gm38157
ENSMUSG00000096992	71.4287	0.351624	0.537289	0.654441	0.512828	0.740445	Gm26788
ENSMUSG00000101462	43.3749	1.2297	0.808318	1.5213	0.128184	0.339693	Gm3052
ENSMUSG00000102336	26.1877	1.20073	0.705245	1.70257	0.088649	0.273129	Gm37233
ENSMUSG00000042111	515.183	0.00085104	0.262957	0.00323643	0.997418	0.999242	Ccdc115
ENSMUSG00000026127	613.22	0.128874	0.212727	0.605819	0.544635	0.760751	Imp4
ENSMUSG00000026126	81.7765	0.741387	0.560157	1.32353	0.185658	0.423952	Ptpn18
ENSMUSG00000100280	15.5421	-0.884539	0.957593	-0.923711	0.355637	0.611152	Gm28417
ENSMUSG00000026124	4.6602	-2.52074	2.01878	-1.24865	0.211795	0.457535	Cfc1
ENSMUSG00000037529	7.11997	-4.96871	2.1877	-2.2712	0.0231349	0.122732	Prss40
ENSMUSG00000045174	140.389	-0.335702	0.562899	-0.596379	0.550922	0.765114	Amer3
ENSMUSG00000037509	365.287	-0.446421	0.2535	-1.76103	0.0782331	0.253587	Arhgef4
ENSMUSG00000104002	12.386	0.636056	1.10998	0.573036	0.56662	0.776151	Gm38336
ENSMUSG00000037503	1543.78	-0.67606	0.208735	-3.23885	0.00120014	0.0223897	Fam168b
ENSMUSG00000104358	21.2266	-5.17175	1.57486	-3.28393	0.0010237	0.0206237	Gm37127
ENSMUSG00000026123	1851.94	-1.31948	0.326813	-4.03742	5.40412e-05	0.00333367	Plekhb2
ENSMUSG00000045216	639.464	-0.374209	0.199586	-1.87493	0.0608028	0.216439	Hs6st1
ENSMUSG00000102202	76.6558	0.121588	0.380274	0.319739	0.749166	0.886021	Gm33280
ENSMUSG00000037470	2087.05	0.0904748	0.14795	0.611522	0.540854	0.75846	Uggt1
ENSMUSG00000047180	92.8008	-0.00646807	0.412073	-0.0156964	0.987477	0.995723	Neurl3
ENSMUSG00000037447	357.986	0.0940347	0.314436	0.299058	0.764896	0.895797	Arid5a
ENSMUSG00000102762	5.15253	-5.30954	2.00447	-2.64884	0.00807677	0.066648	4930403P22Rik
ENSMUSG00000010453	2973.03	0.308041	0.216754	1.42116	0.155272	0.381821	Kansl3
ENSMUSG00000037432	275.31	0.323427	0.273342	1.18323	0.236718	0.486192	Fer1l5
ENSMUSG00000001143	1434.44	0.260497	0.180914	1.43989	0.149898	0.373989	Lman2l
ENSMUSG00000037408	215.672	-0.491807	0.263632	-1.86551	0.0621104	0.219605	Cnnm4
ENSMUSG00000104316	3.95006	0.832638	2.71628	0.306536	0.759197	0.891937	Gm37909
ENSMUSG00000001138	817.648	-0.208461	0.191861	-1.08652	0.277248	0.534366	Cnnm3
ENSMUSG00000067653	21.1059	-0.416402	0.896803	-0.464318	0.64242	0.82627	Ankrd23
ENSMUSG00000079610	195.472	-0.440859	0.351639	-1.25372	0.209942	0.455214	Ankrd39
ENSMUSG00000026121	811.194	0.712051	0.263585	2.70141	0.00690458	0.0614354	Sema4c
ENSMUSG00000087589	57.7214	-0.118086	0.432508	-0.273027	0.784832	0.905356	D430040D24Rik
ENSMUSG00000046337	11.7629	1.7746	1.29141	1.37416	0.169393	0.401824	Fam178b
ENSMUSG00000061518	1933.08	1.03264	0.335977	3.07353	0.00211544	0.0317819	Cox5b
ENSMUSG00000037351	2688.18	0.506488	0.20005	2.53181	0.0113477	0.0813521	Actr1b
ENSMUSG00000102416	191.408	-0.0411502	0.446003	-0.0922645	0.926488	0.968458	4933424G06Rik
ENSMUSG00000104237	121.978	-1.36868	0.580468	-2.3579	0.0183788	0.107143	Gm33533
ENSMUSG00000026117	26.5623	1.0358	1.02257	1.01293	0.311093	0.570374	Zap70
ENSMUSG00000026116	1402.74	-0.467009	0.245369	-1.90329	0.0570024	0.208283	Tmem131
ENSMUSG00000050122	88.7433	-0.67658	0.499889	-1.35346	0.175908	0.410306	Vwa3b
ENSMUSG00000103603	10.5611	1.14381	1.47979	0.772952	0.439551	0.685884	Gm37020
ENSMUSG00000026114	110.254	1.14842	0.552522	2.07851	0.0376621	0.163553	Cnga3
ENSMUSG00000026113	1986.41	0.0632206	0.187242	0.337642	0.735633	0.879509	Inpp4a
ENSMUSG00000026112	1327.34	-0.512847	0.284359	-1.80352	0.0713064	0.239233	Coa5
ENSMUSG00000026111	872.88	-0.508358	0.254546	-1.99711	0.0458128	0.183616	Unc50
ENSMUSG00000026110	472.261	-0.751647	0.295663	-2.54224	0.0110144	0.0797256	Mgat4a
ENSMUSG00000026090	1424.21	-0.28837	0.270113	-1.06759	0.285706	0.543211	Cracdl
ENSMUSG00000089767	24.1383	0.651489	0.732627	0.88925	0.373869	0.628714	4930556I23Rik
ENSMUSG00000102650	4.04081	-0.264542	1.9368	-0.136587	0.891357	0.95525	Gm19863
ENSMUSG00000060771	353.98	0.268712	0.281305	0.955233	0.33946	0.597273	Tsga10
ENSMUSG00000037216	110.829	0.095044	0.433915	0.219038	0.82662	0.92506	Lipt1
ENSMUSG00000026088	370.595	0.276232	0.243216	1.13575	0.256062	0.50837	Mitd1
ENSMUSG00000026087	896.545	0.427626	0.202563	2.11108	0.0347658	0.156271	Mrpl30
ENSMUSG00000058407	1260.93	0.162058	0.179789	0.901383	0.367385	0.621974	Txndc9
ENSMUSG00000026083	2826.97	0.720803	0.31751	2.27017	0.023197	0.122872	Eif5b
ENSMUSG00000026082	468.758	-0.568483	0.196309	-2.89587	0.00378112	0.0438993	Rev1
ENSMUSG00000103804	11.3525	-6.03589	1.6654	-3.6243	0.000289748	0.00958038	Gm37062
ENSMUSG00000037138	242.369	-0.17322	0.272032	-0.636764	0.524278	0.747846	Aff3
ENSMUSG00000085391	86.492	0.062052	0.402371	0.154216	0.877439	0.948599	Gm16150
ENSMUSG00000087131	8.6723	2.01848	1.36282	1.4811	0.13858	0.355898	Gm16152
ENSMUSG00000048814	1023.58	-0.583553	0.282262	-2.06741	0.0386951	0.165554	Lonrf2
ENSMUSG00000026080	661.024	0.0345977	0.179229	0.193036	0.846931	0.934196	Chst10
ENSMUSG00000026078	731.541	0.297328	0.203991	1.45756	0.144962	0.366173	Pdcl3
ENSMUSG00000103046	76.1304	-0.437805	0.710932	-0.615819	0.538014	0.757201	Gm37309
ENSMUSG00000026077	153.265	1.66496	0.706185	2.35768	0.0183893	0.107146	Npas2
ENSMUSG00000092563	5.21157	3.88866	2.36615	1.64345	0.10029	0.294081	Gm3617
ENSMUSG00000073702	8946.48	0.616486	0.252569	2.44086	0.0146522	0.0938275	Rpl31
ENSMUSG00000003134	1440.46	-0.158429	0.296187	-0.534894	0.592723	0.79422	Tbc1d8
ENSMUSG00000003135	675.234	0.0159749	0.180294	0.0886047	0.929396	0.96951	Cnot11
ENSMUSG00000085894	76.2975	0.114087	0.497553	0.229297	0.818638	0.921155	Gm15832
ENSMUSG00000077704	8.74875	-1.7589	1.43403	-1.22655	0.219993	0.467687	Snord89
ENSMUSG00000048234	275.494	-1.78898	0.47145	-3.79464	0.00014786	0.00626662	Rnf149
ENSMUSG00000050967	48.0557	-1.54835	0.719737	-2.15127	0.0314547	0.147484	Creg2
ENSMUSG00000097083	4.5156	1.76983	2.15584	0.820945	0.411677	0.661721	D930019O06Rik
ENSMUSG00000057173	6.15417	0.950731	1.70383	0.557995	0.576848	0.783632	Rfx8
ENSMUSG00000026074	2160.76	-0.144581	0.161504	-0.895217	0.370671	0.625265	Map4k4
ENSMUSG00000102985	10.205	-1.14764	1.41483	-0.811152	0.417279	0.66631	4930456G14Rik
ENSMUSG00000026073	21.9621	-0.688528	0.833436	-0.826131	0.40873	0.659665	Il1r2
ENSMUSG00000097899	17.2762	-3.07846	1.4535	-2.11796	0.0341782	0.154812	Gm16894
ENSMUSG00000026072	601.748	0.676832	0.389753	1.73657	0.0824635	0.261695	Il1r1
ENSMUSG00000103560	5.20515	-1.88763	1.99395	-0.946678	0.343803	0.601229	Gm38070
ENSMUSG00000070942	21.5692	-0.204943	1.08579	-0.188751	0.850288	0.935691	Il1rl2
ENSMUSG00000026069	6.98656	2.37015	1.8122	1.30788	0.190913	0.430294	Il1rl1
ENSMUSG00000026070	28.3903	1.1692	0.930497	1.25654	0.208922	0.45401	Il18r1
ENSMUSG00000026068	9.5236	0.707078	1.44994	0.487661	0.62579	0.815353	Il18rap
ENSMUSG00000026062	550.355	0.0454147	0.290116	0.15654	0.875607	0.94757	Slc9a2
ENSMUSG00000041945	9.43428	-2.3301	1.39323	-1.67244	0.094437	0.283482	Mfsd9
ENSMUSG00000079588	5.80125	0.918403	1.82129	0.50426	0.614079	0.808204	Tmem182
ENSMUSG00000101299	14.2469	0.91176	1.37198	0.664556	0.506335	0.735999	Gm28175
ENSMUSG00000045515	5.83309	2.47709	2.21948	1.11607	0.264394	0.51902	Pou3f3
ENSMUSG00000060679	649.275	0.0333782	0.201152	0.165935	0.868208	0.944132	Mrps9
ENSMUSG00000041907	56.8028	0.462945	0.481333	0.961798	0.336151	0.594596	Gpr45
ENSMUSG00000070939	1205.46	0.254081	0.185592	1.36902	0.170992	0.403772	Tgfbrap1
ENSMUSG00000041878	45.5694	1.41249	0.485807	2.90752	0.00364307	0.0429762	8430432A02Rik
ENSMUSG00000010290	672.264	-0.110001	0.200259	-0.549292	0.582805	0.787256	AI597479
ENSMUSG00000008136	110.777	0.213373	0.400886	0.532254	0.59455	0.795038	Fhl2
ENSMUSG00000066877	607.248	-0.235867	0.17951	-1.31395	0.188863	0.428048	Nck2
ENSMUSG00000103945	7.10614	-1.01523	1.96204	-0.517436	0.604852	0.801989	Gm38228
ENSMUSG00000026051	229.111	0.872323	0.501179	1.74054	0.0817637	0.260454	Ecrg4
ENSMUSG00000057363	399.832	-0.43837	0.384097	-1.1413	0.253745	0.505494	Uxs1
ENSMUSG00000041763	1224.49	-0.100584	0.179326	-0.560899	0.574867	0.782815	Tpp2
ENSMUSG00000047343	4.172	0.59632	2.14474	0.278038	0.780984	0.903435	Mettl21c
ENSMUSG00000091844	4.0315	4.17568	2.22691	1.8751	0.0607793	0.216391	Gm8251
ENSMUSG00000026049	110.37	0.381546	0.489981	0.778695	0.436159	0.683175	Tex30
ENSMUSG00000026047	530.846	0.429118	0.236085	1.81764	0.0691189	0.234858	Poglut2
ENSMUSG00000041684	433.825	-0.226672	0.258585	-0.876586	0.380712	0.633852	Bivm
ENSMUSG00000026048	2468	0.823316	0.379413	2.16997	0.0300089	0.143537	Ercc5
ENSMUSG00000046828	40.6247	-0.796945	0.909379	-0.876361	0.380834	0.633859	Mettl21e
ENSMUSG00000089703	8.55445	-4.77479	1.86073	-2.56609	0.0102853	0.0767016	Gm15833
ENSMUSG00000056870	218.309	0.00541143	0.290679	0.0186166	0.985147	0.995308	Gulp1
ENSMUSG00000026043	793.879	0.435323	0.278661	1.56219	0.118242	0.324271	Col3a1
ENSMUSG00000026042	190.837	0.428453	0.34774	1.23211	0.21791	0.465322	Col5a2
ENSMUSG00000025995	896.395	0.434314	0.251274	1.72845	0.083908	0.264295	Wdr75
ENSMUSG00000084817	5.44655	-1.58254	1.47709	-1.07139	0.283994	0.54143	Gm5526
ENSMUSG00000025993	144.59	-1.33307	0.405311	-3.289	0.00100545	0.0203654	Slc40a1
ENSMUSG00000041144	717.777	0.268177	0.362238	0.740334	0.459097	0.700914	Dnah7b
ENSMUSG00000101337	53.3876	-1.15648	0.572172	-2.02121	0.043258	0.177492	Dnah7c
ENSMUSG00000025986	761.881	-0.174262	0.230789	-0.755069	0.450208	0.694592	Slc39a10
ENSMUSG00000100213	209.746	1.51307	0.32764	4.6181	3.87274e-06	0.000517959	Gm28151
ENSMUSG00000026109	122.619	-0.257101	0.329711	-0.779779	0.435521	0.682686	Tmeff2
ENSMUSG00000045954	193.074	-0.678888	0.398737	-1.7026	0.0886437	0.273129	Cavin2
ENSMUSG00000026107	453.367	0.320003	0.280912	1.13915	0.254639	0.506618	Nabp1
ENSMUSG00000099413	45.0793	-2.25616	0.779082	-2.89592	0.00378053	0.0438993	Gm17767
ENSMUSG00000101741	5.04119	2.64686	2.49627	1.06032	0.288997	0.547021	Gm28055
ENSMUSG00000018417	2128.07	-0.664084	0.236631	-2.80641	0.0050097	0.051457	Myo1b
ENSMUSG00000062939	14.9162	0.287296	1.09916	0.261378	0.793801	0.909513	Stat4
ENSMUSG00000101628	5.90968	1.09518	1.50884	0.725841	0.467936	0.70751	Gm28177
ENSMUSG00000109599	24.0863	1.08324	0.876435	1.23596	0.216475	0.463362	Gm31812
ENSMUSG00000026104	401.188	-0.03452	0.306729	-0.112542	0.910393	0.962807	Stat1
ENSMUSG00000026103	2736.3	0.272641	0.157156	1.73484	0.0827692	0.262181	Gls
ENSMUSG00000002881	767.743	-0.216053	0.289281	-0.746864	0.455146	0.698072	Nab1
ENSMUSG00000097833	8.31864	-0.244946	1.2577	-0.194757	0.845583	0.933807	Gm5976
ENSMUSG00000101501	15.5153	2.0658	1.31269	1.57371	0.115555	0.319863	Rps27a-ps1
ENSMUSG00000100120	14.0683	1.38142	1.16351	1.18729	0.235114	0.484595	Gm53065
ENSMUSG00000043015	522.985	0.551298	0.2937	1.87708	0.060507	0.215922	Nemp2
ENSMUSG00000103630	5.1773	0.235128	1.90915	0.123159	0.901981	0.959158	Gm37242
ENSMUSG00000041439	1402.87	-0.869303	0.328899	-2.64307	0.00821573	0.0672779	Mfsd6
ENSMUSG00000026102	851.465	0.173958	0.262811	0.661912	0.508028	0.737265	Inpp1
ENSMUSG00000041426	535.138	-0.193912	0.176181	-1.10064	0.271052	0.527226	Hibch
ENSMUSG00000043629	163.073	0.0631585	0.465899	0.135563	0.892167	0.955595	1700019D03Rik
ENSMUSG00000060715	5.24298	0.582624	1.87808	0.310224	0.756391	0.890444	1700019A02Rik
ENSMUSG00000026098	85.9191	-0.47352	0.415613	-1.13933	0.254566	0.506525	Pms1
ENSMUSG00000026097	210.809	-1.4105	0.419577	-3.36172	0.000774598	0.0173712	Ormdl1
ENSMUSG00000026096	229.271	0.0476591	0.292801	0.162769	0.8707	0.945491	Osgepl1
ENSMUSG00000099913	30.0245	0.186413	1.02149	0.18249	0.855198	0.938436	Gm28551
ENSMUSG00000101838	4.94077	-3.50001	2.05689	-1.7016	0.0888299	0.273443	Gm18800
ENSMUSG00000026095	115.266	1.13715	0.433517	2.62308	0.00871397	0.0695599	Asnsd1
ENSMUSG00000096141	92.0984	-0.691951	0.362216	-1.91033	0.0560911	0.206471	Dnah7a
ENSMUSG00000026094	139.486	-0.340214	0.449469	-0.756925	0.449095	0.693833	Stk17b
ENSMUSG00000042807	375.803	-1.41812	0.261921	-5.41433	6.15199e-08	1.78981e-05	Hecw2
ENSMUSG00000102868	3.76905	0.891395	2.09983	0.424507	0.671196	0.842773	Gm37633
ENSMUSG00000025983	14.1102	-0.0190167	1.20363	-0.0157995	0.987394	0.995723	Ccdc150
ENSMUSG00000041303	546.908	-0.396284	0.2105	-1.88259	0.0597565	0.214213	Gtf3c3
ENSMUSG00000073678	924.651	-0.923944	0.26465	-3.49119	0.000480876	0.0130224	Pgap1
ENSMUSG00000104136	4.41162	-2.31164	2.06991	-1.11678	0.264087	0.518943	Gm36955
ENSMUSG00000052331	455.515	-0.876828	0.30204	-2.90302	0.00369578	0.043417	Ankrd44
ENSMUSG00000102503	3.72671	-4.25467	2.43787	-1.74524	0.0809431	0.25878	Gm37370
ENSMUSG00000025982	12272	0.53703	0.219676	2.44464	0.0144995	0.0931264	Sf3b1
ENSMUSG00000103030	6.57192	1.04148	1.75771	0.59252	0.553503	0.766849	E330011M16Rik
ENSMUSG00000025981	987.871	-0.232848	0.433859	-0.536691	0.591481	0.793281	Coq10b
ENSMUSG00000101122	69.755	-0.385047	0.651196	-0.591292	0.554325	0.767402	Gm17971
ENSMUSG00000025980	2803.06	-0.423312	0.237256	-1.7842	0.0743915	0.245039	Hspd1
ENSMUSG00000073676	1428.81	0.60133	0.267392	2.24887	0.0245208	0.126697	Hspe1
ENSMUSG00000025979	1103.28	0.0543097	0.230344	0.235776	0.813606	0.919132	Mob4
ENSMUSG00000025978	44.1429	0.110606	0.572007	0.193365	0.846673	0.934143	Rftn2
ENSMUSG00000097649	6.8865	3.54678	1.9224	1.84498	0.0650404	0.226176	Gm10561
ENSMUSG00000046994	250.115	-0.175849	0.254697	-0.690425	0.489927	0.724177	Mars2
ENSMUSG00000100215	172.719	0.370971	0.407395	0.910593	0.36251	0.617491	Gm8292
ENSMUSG00000038349	130.98	-0.940191	0.343098	-2.7403	0.00613838	0.0576836	Plcl1
ENSMUSG00000038331	87.6022	0.185843	0.470645	0.394869	0.69294	0.856188	Satb2
ENSMUSG00000087022	13.5718	-5.00792	1.69133	-2.96094	0.00306706	0.0395157	9130024F11Rik
ENSMUSG00000038323	300.566	-0.0472971	0.31878	-0.148369	0.882052	0.951626	1700066M21Rik
ENSMUSG00000048495	410.124	1.03261	0.384865	2.68303	0.00729578	0.0633095	Tyw5
ENSMUSG00000025971	223.759	0.456454	0.222034	2.05578	0.0398036	0.168472	Maip1
ENSMUSG00000038305	158.803	0.147089	0.286417	0.513551	0.607566	0.804001	Spats2l
ENSMUSG00000054770	483.587	0.17135	0.234177	0.731713	0.464344	0.705146	Kctd18
ENSMUSG00000026039	9.49945	0.42071	1.59129	0.264383	0.791485	0.908454	Sgo2a
ENSMUSG00000063558	779.004	0.0633525	0.254421	0.249006	0.803356	0.913726	Aox1
ENSMUSG00000064294	210.67	-0.354092	0.397359	-0.891114	0.372868	0.627637	Aox3
ENSMUSG00000038242	6.11323	-0.575418	1.82971	-0.314485	0.753153	0.888056	Aox4
ENSMUSG00000089822	3.86991	-1.80185	2.03805	-0.884104	0.37664	0.630791	Gm15759
ENSMUSG00000079554	93.2526	1.76965	0.588799	3.00553	0.00265123	0.0363556	Aox2
ENSMUSG00000103839	666.991	1.73661	0.468044	3.71036	0.000206967	0.00773577	Gm37607
ENSMUSG00000051223	1981.48	0.0912345	0.20328	0.448811	0.653568	0.832483	Bzw1
ENSMUSG00000026034	8806.68	0.672936	0.279606	2.40673	0.0160959	0.098867	Clk1
ENSMUSG00000026035	238.77	0.123549	0.261382	0.472678	0.636443	0.822103	Ppil3
ENSMUSG00000026036	419.605	0.175247	0.204911	0.855237	0.39242	0.644671	Nif3l1
ENSMUSG00000026037	416.881	-0.559746	0.198964	-2.81331	0.00490351	0.0509193	Orc2
ENSMUSG00000085054	100.518	0.266921	0.444271	0.600806	0.547969	0.762929	Gm15834
ENSMUSG00000038174	786.705	-0.829064	0.302311	-2.74242	0.00609881	0.0576136	Fam126b
ENSMUSG00000026032	934.579	0.579778	0.289317	2.00395	0.0450749	0.181922	Ndufb3
ENSMUSG00000047528	9.78303	-0.949749	1.6501	-0.575571	0.564905	0.774837	Flacc1
ENSMUSG00000102059	348.184	0.704918	0.302601	2.32953	0.0198311	0.111912	Gm20257
ENSMUSG00000026031	1453.18	-0.588953	0.214435	-2.74653	0.00602287	0.0571721	Cflar
ENSMUSG00000026029	389.055	0.339716	0.295601	1.14924	0.250458	0.501733	Casp8
ENSMUSG00000102719	11.4481	-0.64166	1.53511	-0.41799	0.675955	0.845898	Gm37760
ENSMUSG00000026028	1092.99	-0.292467	0.181679	-1.6098	0.107441	0.306372	Trak2
ENSMUSG00000026027	384.839	0.201977	0.200462	1.00756	0.313667	0.572282	Stradb
ENSMUSG00000072295	4.35497	0.816823	1.68942	0.483494	0.628745	0.816963	C2cd6
ENSMUSG00000038079	567.101	-0.421344	0.162322	-2.59573	0.00943894	0.0733879	Tmem237
ENSMUSG00000097573	27.6067	1.72965	0.890477	1.94239	0.0520898	0.197367	G730003C15Rik
ENSMUSG00000079550	27.0349	1.22003	0.824094	1.48046	0.138752	0.356068	Mpp4
ENSMUSG00000101586	16.2902	0.498457	1.02647	0.485602	0.627249	0.816256	Gm29017
ENSMUSG00000026024	304.065	-0.890072	0.321518	-2.76835	0.00563416	0.0551758	Als2
ENSMUSG00000026023	5.01416	3.95419	2.44105	1.61987	0.105261	0.302679	Cdk15
ENSMUSG00000041075	491.544	-0.840434	0.271334	-3.09742	0.00195214	0.0301489	Fzd7
ENSMUSG00000097819	8.49721	-0.650466	1.76647	-0.368229	0.712703	0.866439	Gm26813
ENSMUSG00000047361	275.837	-0.407557	0.287725	-1.41648	0.156634	0.383943	Gm973
ENSMUSG00000026021	1489.09	-0.295065	0.196423	-1.50219	0.133048	0.347115	Sumo1
ENSMUSG00000103821	31.3976	-0.0329157	0.883118	-0.0372721	0.970268	0.988777	D430013B06Rik
ENSMUSG00000101400	7.96464	-0.186328	1.28055	-0.145506	0.884311	0.952253	Gm29596
ENSMUSG00000026020	1331.99	0.326209	0.191933	1.6996	0.0892068	0.274201	Nop58
ENSMUSG00000077345	6.08593	2.03883	2.03085	1.00393	0.315412	0.573753	Snord70
ENSMUSG00000067336	943.785	-0.809747	0.236842	-3.41894	0.000628663	0.0151409	Bmpr2
ENSMUSG00000041040	744.56	-0.516021	0.209682	-2.46097	0.0138563	0.0910774	Fam117b
ENSMUSG00000103696	13.4754	3.35457	1.28403	2.61253	0.00898743	0.0708496	Gm37531
ENSMUSG00000026018	170.582	-0.0800059	0.341141	-0.234525	0.814578	0.919329	Ica1l
ENSMUSG00000026019	499.667	0.124016	0.173222	0.715935	0.474032	0.712321	Wdr12
ENSMUSG00000026017	829.105	0.382486	0.269109	1.42131	0.155228	0.381782	Carf
ENSMUSG00000073664	1017.17	-0.572982	0.301602	-1.8998	0.0574599	0.209315	Nbeal1
ENSMUSG00000049439	404.172	-0.424699	0.356977	-1.18971	0.23416	0.483189	Cyp20a1
ENSMUSG00000103822	10.2436	3.07902	1.7454	1.76408	0.0777179	0.252595	6030460B20Rik
ENSMUSG00000026782	985.277	-0.195496	0.197953	-0.987586	0.323355	0.582128	Abi2
ENSMUSG00000026014	198.27	-0.435012	0.33747	-1.28904	0.197385	0.439085	Raph1
ENSMUSG00000101188	28.1088	-0.291823	0.54165	-0.538766	0.590048	0.79251	Eif4a-ps4
ENSMUSG00000026012	6.99844	-2.55078	2.22717	-1.1453	0.252084	0.503473	Cd28
ENSMUSG00000052062	203.296	-1.23769	0.317449	-3.89886	9.66482e-05	0.00485207	Pard3b
ENSMUSG00000085019	4.84897	0.483305	1.94601	0.248358	0.803858	0.913973	Pard3bos2
ENSMUSG00000025969	388.599	-1.30996	0.394863	-3.31751	0.000908243	0.0193791	Nrp2
ENSMUSG00000103032	7.29906	-6.74501	1.95907	-3.44297	0.000575372	0.0144373	Gm37121
ENSMUSG00000040865	1582.99	-0.381117	0.204223	-1.86618	0.062016	0.219415	Ino80d
ENSMUSG00000084799	217.569	0.74403	0.37902	1.96304	0.0496421	0.192359	Ino80dos
ENSMUSG00000101599	709.283	-0.124676	0.233407	-0.534156	0.593234	0.794459	Gm20342
ENSMUSG00000025968	1546.11	0.107255	0.133195	0.805242	0.42068	0.6694	Ndufs1
ENSMUSG00000025967	4736.89	0.313981	0.240341	1.3064	0.191418	0.43089	Eef1b2
ENSMUSG00000064602	13.9482	2.40485	1.14152	2.10672	0.0351419	0.157296	Snora41
ENSMUSG00000046856	17.8476	0.365617	1.11968	0.326538	0.744017	0.883483	Gpr1
ENSMUSG00000102536	4.21972	1.98123	2.41463	0.820512	0.411924	0.662062	1700039I01Rik
ENSMUSG00000087561	11.9103	-1.04849	1.37822	-0.760761	0.4468	0.691777	Gm11608
ENSMUSG00000027520	2463.76	-0.664562	0.314535	-2.11284	0.0346146	0.155782	Zdbf2
ENSMUSG00000025964	616.714	-0.741862	0.304889	-2.43322	0.0149652	0.0950119	Adam23
ENSMUSG00000069085	5.69822	-0.603607	1.71618	-0.351715	0.725052	0.873025	Dytn
ENSMUSG00000025963	43.4535	-0.15829	0.669705	-0.236357	0.813155	0.919042	Mdh1b
ENSMUSG00000025962	469.848	0.322946	0.213908	1.50974	0.13111	0.344186	Fastkd2
ENSMUSG00000025961	5.60953	-0.246421	1.43239	-0.172035	0.86341	0.942197	4933402D24Rik
ENSMUSG00000025959	1060.22	-0.129709	0.218576	-0.59343	0.552893	0.766369	Klf7
ENSMUSG00000086836	6.93719	-5.16619	2.19443	-2.35422	0.0185614	0.107808	Gm13748
ENSMUSG00000025958	1319.49	-0.318432	0.163796	-1.94408	0.0518863	0.196898	Creb1
ENSMUSG00000025956	537.459	0.647108	0.252528	2.56252	0.0103914	0.0772237	Mettl21a
ENSMUSG00000101832	17.6835	0.800072	1.11897	0.715009	0.474603	0.712882	Gm28982
ENSMUSG00000087213	9.59783	-0.350135	1.44019	-0.243117	0.807915	0.915549	2810408I11Rik
ENSMUSG00000070871	351.884	0.318846	0.274322	1.16231	0.245112	0.495756	Ccnyl1
ENSMUSG00000045005	808.054	-0.774179	0.232544	-3.32918	0.000871032	0.01879	Fzd5
ENSMUSG00000051344	617.511	-0.313342	0.211112	-1.48425	0.137743	0.35481	Plekhm3
ENSMUSG00000084416	39.4719	0.389115	0.572923	0.679175	0.497027	0.729115	Rpl10a-ps1
ENSMUSG00000025955	35.8761	3.53823	0.928373	3.81121	0.000138285	0.00607581	Akr1cl
ENSMUSG00000070870	4.48196	0.781286	2.37827	0.32851	0.742526	0.88291	Cryge
ENSMUSG00000044816	18.6413	0.356163	0.92823	0.383701	0.7012	0.860277	D630023F18Rik
ENSMUSG00000025950	866.121	-0.534849	0.159991	-3.343	0.000828788	0.0181515	Idh1
ENSMUSG00000025949	1044.39	0.111917	0.165851	0.674806	0.499799	0.731338	Pikfyve
ENSMUSG00000015222	4786.11	-0.231292	0.171637	-1.34757	0.177797	0.412878	Map2
ENSMUSG00000065694	6.52769	1.47945	1.5265	0.969181	0.332455	0.591473	Gm25411
ENSMUSG00000055567	4415.86	0.134239	0.151114	0.88833	0.374363	0.629022	Unc80
ENSMUSG00000103375	57.9613	-1.48538	0.616546	-2.4092	0.0159876	0.0984368	Gm37181
ENSMUSG00000026005	441.141	-0.874334	0.33152	-2.63735	0.00835562	0.0679942	Rpe
ENSMUSG00000026004	1328.44	0.00457243	0.310652	0.0147189	0.988256	0.995918	Kansl1l
ENSMUSG00000102559	23.1091	-2.13396	0.999616	-2.13478	0.0327791	0.151343	Gm37570
ENSMUSG00000102374	21.7334	0.397611	0.878949	0.452371	0.651002	0.830795	Gm38387
ENSMUSG00000102776	9.09157	-6.7805	1.83042	-3.70434	0.000211941	0.00782654	Gm38162
ENSMUSG00000082057	6.34413	2.8084	1.71055	1.64181	0.100629	0.294679	Gm15789
ENSMUSG00000103706	6.30475	-5.59366	2.16998	-2.57775	0.00994473	0.0756144	6820402A03Rik
ENSMUSG00000103756	28.9326	-1.23755	0.858797	-1.44103	0.149577	0.373478	Gm37285
ENSMUSG00000103382	59.5078	-3.09089	1.50349	-2.05581	0.0398013	0.168472	Gm37755
ENSMUSG00000103553	5.80503	-1.66658	1.92046	-0.867805	0.385501	0.638125	Gm38218
ENSMUSG00000026003	1075.7	0.0816236	0.195859	0.416747	0.676864	0.846581	Acadl
ENSMUSG00000082769	5.38799	-0.226417	1.61452	-0.140238	0.888472	0.954249	Gm15793
ENSMUSG00000061816	9.04512	5.25063	1.95119	2.69099	0.00712402	0.0624229	Myl1
ENSMUSG00000026000	1633.97	0.581672	0.296214	1.96369	0.0495662	0.192271	Lancl1
ENSMUSG00000062209	352.268	-0.457718	0.342514	-1.33635	0.181436	0.418394	Erbb4
ENSMUSG00000104508	6.97616	4.98929	2.01417	2.4771	0.0132455	0.08834	Gm37735
ENSMUSG00000025997	370.164	-0.260642	0.253272	-1.0291	0.303433	0.562769	Ikzf2
ENSMUSG00000099954	4.36346	-0.2068	2.1184	-0.0976211	0.922233	0.966968	Gm28112
ENSMUSG00000053153	60.3667	0.51351	0.532574	0.964205	0.334943	0.593497	Spag16
ENSMUSG00000026196	55.9715	0.864754	0.462288	1.8706	0.061401	0.217817	Bard1
ENSMUSG00000026192	1233.14	-0.516261	0.267057	-1.93315	0.0532182	0.199849	Atic
ENSMUSG00000026193	159.467	-0.597703	0.580204	-1.03016	0.302935	0.562321	Fn1
ENSMUSG00000101848	6.53275	4.92056	2.18542	2.25154	0.0243515	0.126329	4933417E11Rik
ENSMUSG00000102123	41.0797	0.604377	1.08397	0.557558	0.577146	0.783884	Gm4319
ENSMUSG00000039395	135.377	0.126684	0.347397	0.364666	0.715361	0.868138	Mreg
ENSMUSG00000026189	342.049	0.414631	0.205995	2.01282	0.0441332	0.179432	Pecr
ENSMUSG00000026188	305.727	0.743232	0.252305	2.94576	0.00322159	0.0404435	Tmem169
ENSMUSG00000026187	785.079	0.146719	0.151345	0.969433	0.332329	0.591348	Xrcc5
ENSMUSG00000039372	420.994	-0.402355	0.262083	-1.53522	0.12473	0.335119	Marchf4
ENSMUSG00000039354	1058.54	-0.402562	0.203195	-1.98116	0.0475737	0.187585	Smarcal1
ENSMUSG00000110712	5.94111	-0.37201	1.9152	-0.194241	0.845987	0.93386	Gm39662
ENSMUSG00000046330	7541.17	0.511449	0.23904	2.1396	0.0323873	0.150176	Rpl37a
ENSMUSG00000039323	390.269	0.565784	0.274855	2.05848	0.0395439	0.167917	Igfbp2
ENSMUSG00000026185	19412.8	-0.603057	0.20351	-2.96328	0.00304382	0.0392868	Igfbp5
ENSMUSG00000100301	6.81456	0.167524	1.6862	0.0993498	0.920861	0.966706	6030407O03Rik
ENSMUSG00000055322	4100.66	-0.357404	0.254075	-1.40669	0.15952	0.388013	Tns1
ENSMUSG00000061815	1284.1	0.752863	0.665355	1.13152	0.257836	0.511043	Rufy4
ENSMUSG00000006304	1559.89	-0.380072	0.318139	-1.19467	0.232215	0.481449	Arpc2
ENSMUSG00000006299	2011.72	0.379991	0.137581	2.76194	0.00574597	0.0557732	Aamp
ENSMUSG00000026179	910.05	0.186143	0.154968	1.20117	0.229685	0.47809	Pnkd
ENSMUSG00000103013	17.3018	2.17449	1.08522	2.00374	0.0450981	0.181922	Gm37503
ENSMUSG00000006301	972.14	-0.30716	0.18489	-1.66131	0.096651	0.287642	Tmbim1
ENSMUSG00000103403	18.4446	0.0898837	1.26569	0.0710157	0.943385	0.975528	Gm37931
ENSMUSG00000073650	200.361	0.938341	0.527903	1.77749	0.0754881	0.247968	Catip
ENSMUSG00000026177	70.7986	0.472727	0.467072	1.01211	0.311487	0.570627	Slc11a1
ENSMUSG00000026176	1340.29	0.00168606	0.146352	0.0115206	0.990808	0.99686	Ctdsp1
ENSMUSG00000026175	18.7333	0.178855	1.14919	0.155635	0.876321	0.948008	Vil1
ENSMUSG00000033364	624.646	-0.411365	0.231725	-1.77523	0.0758602	0.248546	Usp37
ENSMUSG00000103227	7.16171	0.667723	1.67088	0.399623	0.689434	0.854362	Gm37733
ENSMUSG00000026174	574.274	-0.354147	0.158742	-2.23095	0.0256843	0.130577	Cnot9
ENSMUSG00000026173	313.331	-0.171195	0.227472	-0.7526	0.45169	0.695696	Plcd4
ENSMUSG00000026135	964.875	0.0539437	0.204534	0.26374	0.79198	0.908854	Zfp142
ENSMUSG00000026172	314.766	0.18932	0.224664	0.842682	0.399407	0.651031	Bcs1l
ENSMUSG00000026171	2201.6	1.08854	0.328642	3.31224	0.000925527	0.0195733	Rnf25
ENSMUSG00000033276	824.178	0.341605	0.271691	1.25733	0.208634	0.453731	Stk36
ENSMUSG00000033257	2263.67	0.437683	0.244256	1.79191	0.0731477	0.242881	Ttll4
ENSMUSG00000026170	928.121	0.254859	0.400476	0.63639	0.524522	0.747846	Cyp27a1
ENSMUSG00000006542	11.9141	0.919525	1.4808	0.620964	0.534623	0.755094	Prkag3
ENSMUSG00000033227	9.37978	-1.1872	1.46337	-0.811275	0.417208	0.666276	Wnt6
ENSMUSG00000026167	141.219	-0.672315	0.888731	-0.756489	0.449356	0.693919	Wnt10a
ENSMUSG00000090071	1011.8	-0.655943	0.285626	-2.29651	0.0216466	0.117982	Cdk5r2
ENSMUSG00000055197	100.582	0.0276978	0.573727	0.048277	0.961495	0.985051	Fev
ENSMUSG00000006546	502.806	1.24782	0.300392	4.15397	3.2675e-05	0.00232934	Cryba2
ENSMUSG00000065616	4.82205	-0.752993	1.92394	-0.391381	0.695516	0.857751	Mir375
ENSMUSG00000047021	108.381	-0.166047	0.335504	-0.494919	0.620657	0.812058	Cfap65
ENSMUSG00000006538	154.024	-1.40427	0.615547	-2.28134	0.0225283	0.121132	Ihh
ENSMUSG00000103145	4.8065	0.24541	1.86102	0.131868	0.895088	0.956683	Gm37744
ENSMUSG00000026162	67.15	0.588017	0.422733	1.39099	0.164228	0.39465	Nhej1
ENSMUSG00000026205	38.5088	0.858185	0.79695	1.07684	0.281553	0.538231	Slc23a3
ENSMUSG00000033159	1162.9	0.609598	0.264564	2.30416	0.0212138	0.116419	Cnppd1
ENSMUSG00000049339	1991.72	-0.99047	0.334933	-2.95722	0.00310429	0.0397338	Retreg2
ENSMUSG00000026197	393.311	0.30185	0.245245	1.23081	0.218394	0.466033	Zfand2b
ENSMUSG00000026198	17.0053	0.287876	0.908684	0.316805	0.751391	0.887471	Abcb6
ENSMUSG00000033124	412.86	-0.672331	0.380586	-1.76657	0.0773003	0.251617	Atg9a
ENSMUSG00000026199	986.236	0.629863	0.274309	2.29618	0.0216655	0.118032	Ankzf1
ENSMUSG00000026200	384.294	-0.233905	0.285382	-0.819622	0.412432	0.662483	Glb1l
ENSMUSG00000026201	993.719	-0.155802	0.191089	-0.815339	0.414878	0.664577	Stk16
ENSMUSG00000026202	1307.74	-0.311007	0.349919	-0.888798	0.374111	0.628882	Tuba4a
ENSMUSG00000096094	9.98772	-1.30512	1.61791	-0.806669	0.419857	0.668722	A630095N17Rik
ENSMUSG00000026203	2001.43	-0.0143117	0.187933	-0.0761533	0.939297	0.974131	Dnajb2
ENSMUSG00000026204	10906.7	0.80481	0.331862	2.42513	0.0153028	0.0961909	Ptprn
ENSMUSG00000101840	6.51755	-0.522454	1.65824	-0.315065	0.752713	0.887913	Gm28294
ENSMUSG00000033061	5765.06	0.889233	0.28637	3.10519	0.00190155	0.0295371	Resp18
ENSMUSG00000100556	12.9881	1.06406	1.15788	0.918972	0.35811	0.613541	Gm28902
ENSMUSG00000026209	1019.2	-0.313336	0.220566	-1.4206	0.155433	0.382072	Dnpep
ENSMUSG00000026208	49.2915	0.643375	0.583803	1.10204	0.270444	0.526484	Des
ENSMUSG00000026207	1445.82	0.831983	0.335689	2.47844	0.013196	0.0882417	Speg
ENSMUSG00000033021	3943.83	0.790398	0.229389	3.44566	0.000569662	0.014374	Gmppa
ENSMUSG00000033007	958.646	-0.126138	0.183702	-0.686648	0.492305	0.725549	Asic4
ENSMUSG00000102605	24.7924	-0.348846	1.06019	-0.329042	0.742124	0.88291	Gm37264
ENSMUSG00000032997	2648.67	0.068956	0.157653	0.43739	0.661829	0.837863	Chpf
ENSMUSG00000026211	1273.44	-0.236652	0.245427	-0.964243	0.334924	0.593497	Obsl1
ENSMUSG00000051703	893.208	0.342396	0.288757	1.18576	0.235718	0.485113	Tmem198
ENSMUSG00000032968	2272.21	1.13769	0.346756	3.28094	0.00103461	0.0207521	Inha
ENSMUSG00000026213	1411.04	0.385062	0.281896	1.36597	0.171947	0.404795	Stk11ip
ENSMUSG00000006576	2771.33	0.481699	0.302364	1.59311	0.111135	0.313007	Slc4a3
ENSMUSG00000026235	153.962	-0.16987	0.376346	-0.451367	0.651725	0.831417	Epha4
ENSMUSG00000032908	236.987	-0.463802	0.344387	-1.34675	0.178062	0.413322	Sgpp2
ENSMUSG00000026245	919.192	-0.269051	0.185705	-1.4488	0.147392	0.36988	Farsb
ENSMUSG00000104018	23.877	-0.799088	0.921605	-0.867061	0.385908	0.638554	4833412K13Rik
ENSMUSG00000090486	177.807	1.41635	0.462528	3.06218	0.00219728	0.0324453	BC035947
ENSMUSG00000012187	23.4737	0.0968434	0.604064	0.16032	0.872629	0.946315	Mogat1
ENSMUSG00000099364	14.3541	1.4628	0.941449	1.55378	0.120237	0.327519	5730419F03Rik
ENSMUSG00000032883	1305.86	0.139684	0.210949	0.662166	0.507865	0.737128	Acsl3
ENSMUSG00000079470	368.181	-0.738276	0.430225	-1.71602	0.0861576	0.268348	Utp14b
ENSMUSG00000047330	16.0113	1.04055	1.39008	0.748555	0.454126	0.697352	Kcne4
ENSMUSG00000050711	30436.3	-3.15376	0.497429	-6.34012	2.29581e-10	1.14945e-07	Scg2
ENSMUSG00000054702	184.524	-0.336915	0.370431	-0.909522	0.363074	0.618013	Ap1s3
ENSMUSG00000102235	3.94235	-4.83908	2.60259	-1.85933	0.0629798	0.221515	Gm37886
ENSMUSG00000073643	1326.6	0.758647	0.31268	2.42627	0.0152549	0.0960333	Wdfy1
ENSMUSG00000026248	507.999	-0.103505	0.29814	-0.347168	0.728465	0.875174	Mrpl44
ENSMUSG00000026249	1466.13	-1.92598	0.301143	-6.39555	1.59969e-10	8.19991e-08	Serpine2
ENSMUSG00000004364	1539.93	-0.536476	0.208984	-2.56707	0.0102561	0.0766703	Cul3
ENSMUSG00000103076	9.93984	-1.5359	1.18395	-1.29726	0.19454	0.435098	Gm37902
ENSMUSG00000038608	140.776	-1.41763	0.44821	-3.16286	0.00156226	0.0262151	Dock10
ENSMUSG00000054976	349.95	-0.308824	0.376906	-0.819366	0.412578	0.662568	Nyap2
ENSMUSG00000055980	130.366	-0.938393	0.609446	-1.53975	0.123622	0.333405	Irs1
ENSMUSG00000026142	338.693	-0.839906	0.337177	-2.491	0.0127385	0.0866496	Rhbdd1
ENSMUSG00000067158	410.842	-0.587183	0.360086	-1.63068	0.102959	0.298974	Col4a4
ENSMUSG00000079465	344.953	-0.437814	0.317606	-1.37848	0.168054	0.400485	Col4a3
ENSMUSG00000097564	11.4554	-0.82074	1.27714	-0.642639	0.520458	0.745357	C430014B12Rik
ENSMUSG00000026150	1967.61	-0.537189	0.227952	-2.35659	0.0184435	0.107374	Mff
ENSMUSG00000101450	17.0233	-2.72237	1.44243	-1.88735	0.0591132	0.212782	Gm28941
ENSMUSG00000026159	997.819	-0.416969	0.23092	-1.80569	0.0709668	0.238391	Agfg1
ENSMUSG00000113880	12.0711	1.89216	1.21688	1.55493	0.119962	0.327126	A030005L19Rik
ENSMUSG00000038496	5.78667	0.7055	1.59733	0.441675	0.658725	0.83577	Slc19a3
ENSMUSG00000053161	11.7771	2.52406	1.16879	2.15956	0.0308066	0.145734	Daw1
ENSMUSG00000026163	2878.64	-0.414094	0.300298	-1.37894	0.167912	0.400285	Sphkap
ENSMUSG00000045658	424.475	-0.858001	0.391	-2.19438	0.0282083	0.138179	Pid1
ENSMUSG00000036766	3650.58	-0.582273	0.256403	-2.27093	0.0231511	0.122732	Dner
ENSMUSG00000104396	4.76862	-1.26237	1.90264	-0.663483	0.507022	0.73645	Gm37959
ENSMUSG00000102481	3.81755	-3.09894	2.38433	-1.29971	0.193699	0.434075	Gm37925
ENSMUSG00000026219	4547.05	-0.325742	0.131183	-2.48311	0.013024	0.0876385	Trip12
ENSMUSG00000103505	5.9297	2.49364	1.76991	1.40891	0.158861	0.387241	Gm38374
ENSMUSG00000104503	21.1347	2.01333	0.897839	2.24242	0.0249345	0.128149	Gm37738
ENSMUSG00000073633	197.241	0.178649	0.355576	0.50242	0.615372	0.809108	Fbxo36
ENSMUSG00000089844	5.39174	1.0279	1.32094	0.778164	0.436472	0.683288	A530032D15Rik
ENSMUSG00000072109	9.73124	0.863062	1.39481	0.618764	0.536072	0.75595	A530040E14Rik
ENSMUSG00000070034	41.9987	-0.730803	0.779062	-0.938056	0.348216	0.604449	Sp110
ENSMUSG00000070031	36.1099	-1.06992	0.559103	-1.91364	0.0556664	0.205616	Sp140
ENSMUSG00000026222	368.505	0.0378441	0.294063	0.128694	0.8976	0.957607	Sp100
ENSMUSG00000052760	33.1894	0.179842	0.838497	0.214481	0.830172	0.926617	A630001G21Rik
ENSMUSG00000036707	1707.61	-0.57654	0.190737	-3.02269	0.00250541	0.0350709	Cab39
ENSMUSG00000026223	7991.5	-1.3897	0.553675	-2.50996	0.0120746	0.0839196	Itm2c
ENSMUSG00000026224	69.4783	0.485585	0.634207	0.765656	0.443881	0.689588	4933407L21Rik
ENSMUSG00000099767	7.16518	-0.102421	1.84237	-0.0555919	0.955667	0.98236	Gm28884
ENSMUSG00000049608	27.6995	0.22105	0.960459	0.23015	0.817975	0.920746	Gpr55
ENSMUSG00000026227	45.0145	1.98175	0.829706	2.38849	0.0169176	0.101994	2810459M11Rik
ENSMUSG00000026229	1050.18	-1.30475	0.424301	-3.07507	0.00210456	0.0316846	Psmd1
ENSMUSG00000026228	12.2179	0.697966	1.61445	0.432324	0.665506	0.839693	Htr2b
ENSMUSG00000103272	25.3512	-0.173385	1.10097	-0.157484	0.874864	0.947336	Gm37914
ENSMUSG00000062590	868.346	0.027985	0.14272	0.196083	0.844545	0.933379	Armc9
ENSMUSG00000079445	133.55	0.465529	0.468874	0.992866	0.320775	0.57936	B3gnt7
ENSMUSG00000026234	5471.51	-0.0266202	0.198135	-0.134354	0.893123	0.956001	Ncl
ENSMUSG00000073627	76.8808	-0.634319	0.462891	-1.37034	0.17058	0.403288	C130036L24Rik
ENSMUSG00000026237	4.08284	-5.40838	2.04313	-2.64711	0.00811827	0.0667857	Nmur1
ENSMUSG00000026238	9425.27	0.600753	0.149611	4.01544	5.9336e-05	0.00359479	Ptma
ENSMUSG00000026239	1181.23	0.183377	0.204337	0.897423	0.369493	0.624005	Pde6d
ENSMUSG00000102927	17.871	0.355778	0.867814	0.409971	0.681828	0.84968	Gm37152
ENSMUSG00000026240	285.443	-0.110161	0.19809	-0.556112	0.578134	0.784094	Cops7b
ENSMUSG00000026241	54.4063	0.485297	0.513886	0.944367	0.344982	0.602459	Nppc
ENSMUSG00000053333	420.702	-0.320551	0.198706	-1.61319	0.106703	0.30514	Dis3l2
ENSMUSG00000104121	9.98505	0.164515	1.5352	0.107161	0.914661	0.965139	Gm37485
ENSMUSG00000102649	27.1199	1.14804	1.08733	1.05583	0.291047	0.549093	Gm38021
ENSMUSG00000084106	60.2663	0.0578754	0.379463	0.152519	0.878777	0.949664	Gm6136
ENSMUSG00000102571	17.1577	1.77773	1.15993	1.53262	0.125369	0.335957	Gm37967
ENSMUSG00000102956	4.54407	4.82398	2.78562	1.73174	0.083319	0.263091	Gm37017
ENSMUSG00000103984	39.0603	-0.314564	0.704322	-0.44662	0.655149	0.833447	Gm37447
ENSMUSG00000101940	42.0491	-1.76286	0.703878	-2.5045	0.0122626	0.0846482	Akp-ps1
ENSMUSG00000099839	478.659	3.11889	0.395203	7.89186	2.97727e-15	5.34147e-12	Gm29374
ENSMUSG00000026247	4470.99	1.19641	0.260025	4.60113	4.20214e-06	0.000538499	Ecel1
ENSMUSG00000026254	700.391	-0.182629	0.23325	-0.782972	0.433644	0.680758	Eif4e2
ENSMUSG00000026255	13.7673	0.783419	0.978372	0.800738	0.423284	0.671694	Efhd1
ENSMUSG00000048000	1591.58	0.102731	0.192956	0.532408	0.594443	0.795038	Gigyf2
ENSMUSG00000026259	191.706	0.837798	0.315146	2.65844	0.00785031	0.0656737	Ngef
ENSMUSG00000079434	20.3835	1.26915	1.2178	1.04217	0.297335	0.555609	Neu2
ENSMUSG00000026288	156.848	-0.418103	0.411621	-1.01575	0.309749	0.568992	Inpp5d
ENSMUSG00000026289	1039.03	-0.0530627	0.207409	-0.255835	0.798078	0.911459	Atg16l1
ENSMUSG00000056055	63.755	0.195734	0.526239	0.37195	0.70993	0.865023	Sag
ENSMUSG00000070738	1255.62	-0.230167	0.16234	-1.41781	0.156246	0.383341	Dgkd
ENSMUSG00000101942	4.81414	-4.60935	2.11041	-2.1841	0.0289547	0.140461	Gm19582
ENSMUSG00000103591	6.06817	2.98739	1.80963	1.65083	0.0987743	0.29105	Gm38365
ENSMUSG00000005501	1032.14	-0.166704	0.196849	-0.846862	0.397072	0.648946	Usp40
ENSMUSG00000081984	47.3117	-0.0217003	0.546286	-0.0397234	0.968314	0.98772	Dnajb3
ENSMUSG00000079429	406.432	0.536229	0.396844	1.35124	0.17662	0.41161	Mroh2a
ENSMUSG00000044783	6924.88	0.413354	0.275261	1.50168	0.133179	0.347416	Hjurp
ENSMUSG00000049866	824.308	-0.475745	0.338466	-1.40559	0.159845	0.388322	Arl4c
ENSMUSG00000101736	3.69808	0.496146	2.21965	0.223525	0.823127	0.923503	Gm29335
ENSMUSG00000036206	322.944	-0.604064	0.329954	-1.83075	0.0671375	0.230564	Sh3bp4
ENSMUSG00000055013	1875.8	-0.702886	0.237915	-2.95436	0.00313318	0.0399462	Agap1
ENSMUSG00000104114	8.21117	-1.4548	1.50638	-0.965761	0.334164	0.592702	Gm37297
ENSMUSG00000102009	4.06679	-2.46831	2.48002	-0.99528	0.3196	0.578305	4933400F21Rik
ENSMUSG00000103252	6.05376	-4.17357	2.03134	-2.05458	0.0399191	0.168745	Gm37521
ENSMUSG00000026301	6.8831	-0.672912	1.68747	-0.39877	0.690063	0.854611	Iqca
ENSMUSG00000044337	143.695	-1.56994	0.446112	-3.51916	0.000432909	0.012104	Ackr3
ENSMUSG00000034432	1268.13	-0.16527	0.14946	-1.10578	0.26882	0.524414	Cops8
ENSMUSG00000048126	135.035	0.00034066	0.379061	0.000898694	0.999283	1	Col6a3
ENSMUSG00000026303	69.1603	-0.320742	0.7407	-0.433026	0.664996	0.839693	Mlph
ENSMUSG00000026304	81.769	-0.852519	0.544737	-1.56501	0.117581	0.323151	Rab17
ENSMUSG00000026305	568.581	0.0225314	0.267994	0.0840741	0.932998	0.971218	Lrrfip1
ENSMUSG00000034353	259.229	-1.27571	0.363841	-3.50622	0.000454514	0.0125131	Ramp1
ENSMUSG00000034343	547.758	0.304183	0.210127	1.44761	0.147725	0.370257	Ube2f
ENSMUSG00000083064	5.45836	0.155234	1.91808	0.080932	0.935496	0.972069	Gm7785
ENSMUSG00000026307	419.367	0.309504	0.268569	1.15242	0.249148	0.500445	Scly
ENSMUSG00000049515	114.94	0.901348	0.595204	1.51435	0.129937	0.342232	Espnl
ENSMUSG00000026308	42.7891	-0.0676814	0.635231	-0.106546	0.915149	0.965323	Klhl30
ENSMUSG00000047443	77.5246	-1.2846	0.509726	-2.52018	0.0117295	0.082728	Erfe
ENSMUSG00000026309	1606.17	0.392681	0.183577	2.13905	0.0324313	0.150283	Ilkap
ENSMUSG00000100253	14.7845	-6.14437	2.10313	-2.92153	0.00348313	0.0420338	1700020N18Rik
ENSMUSG00000067071	1061	-1.02206	0.236437	-4.32276	1.54087e-05	0.00135956	Hes6
ENSMUSG00000055866	1256.21	-0.785444	0.555588	-1.41372	0.157445	0.385237	Per2
ENSMUSG00000034292	397.422	0.334031	0.245611	1.36	0.173829	0.407782	Traf3ip1
ENSMUSG00000026311	683.26	-0.776974	0.396612	-1.95903	0.0501095	0.193203	Asb1
ENSMUSG00000101705	30.5862	-1.33257	0.925786	-1.43939	0.150039	0.374132	Gm28380
ENSMUSG00000100980	4.59028	-0.739299	1.91293	-0.386476	0.699144	0.858979	Gm29100
ENSMUSG00000007805	10.2315	0.513999	1.68605	0.304854	0.760478	0.89276	Twist2
ENSMUSG00000101414	5.65615	0.440471	2.12054	0.207717	0.83545	0.928852	Gm29101
ENSMUSG00000026313	823.272	-0.0361894	0.183762	-0.196936	0.843878	0.932891	Hdac4
ENSMUSG00000103101	5.05491	-5.14531	2.45323	-2.09736	0.0359617	0.159272	Gm37048
ENSMUSG00000026260	1384.8	0.223178	0.170099	1.31205	0.189502	0.429046	Ndufa10
ENSMUSG00000073616	697.851	0.0821204	0.261444	0.314103	0.753443	0.888134	Cops9
ENSMUSG00000044055	7.38335	0.241556	1.61553	0.149521	0.881142	0.950883	Otos
ENSMUSG00000034220	201.237	-1.76273	0.596042	-2.9574	0.00310248	0.0397338	Gpc1
ENSMUSG00000034212	11.7159	-0.677478	1.12323	-0.603154	0.546406	0.761681	Ankmy1
ENSMUSG00000047067	620.636	0.148015	0.191921	0.771229	0.440571	0.686924	Dusp28
ENSMUSG00000097251	64.4602	-0.416671	0.340521	-1.22363	0.221092	0.468862	5033417F24Rik
ENSMUSG00000026269	1798.88	0.392809	0.237256	1.65563	0.0977968	0.289411	Rnpepl1
ENSMUSG00000100632	13.6438	-0.628303	1.51345	-0.415145	0.678035	0.847327	9430060I03Rik
ENSMUSG00000026270	784.702	0.000851203	0.155882	0.00546056	0.995643	0.998798	Capn10
ENSMUSG00000026271	24.3596	0.657398	0.675658	0.972973	0.330566	0.589673	Gpr35
ENSMUSG00000014602	6568.82	-0.144875	0.181384	-0.79872	0.424453	0.672418	Kif1a
ENSMUSG00000084989	64.3203	0.0156579	0.675664	0.0231742	0.981511	0.99379	Crocc2
ENSMUSG00000047793	1986.46	0.0685695	0.283278	0.242057	0.808736	0.916094	Sned1
ENSMUSG00000026273	253.546	-0.267036	0.341456	-0.782052	0.434184	0.681308	Mterf4
ENSMUSG00000026274	145.722	-0.514465	0.355045	-1.44901	0.147334	0.369778	Pask
ENSMUSG00000026275	622.73	-0.258611	0.214458	-1.20588	0.227862	0.475815	Ppp1r7
ENSMUSG00000034107	465.127	0.942196	0.359944	2.61762	0.00885459	0.0701915	Ano7
ENSMUSG00000034088	8290.18	0.0349518	0.164441	0.212549	0.831679	0.927155	Hdlbp
ENSMUSG00000090489	15.6803	-0.485383	1.16717	-0.415864	0.677509	0.847093	Gm17415
ENSMUSG00000026276	145.528	-0.0118534	0.376904	-0.0314494	0.974911	0.991069	Septin2
ENSMUSG00000034066	135.272	-0.727211	0.46955	-1.54874	0.121444	0.329313	Farp2
ENSMUSG00000103854	4.86573	5.56793	2.54478	2.18798	0.028671	0.139746	Gm37250
ENSMUSG00000026277	3382.42	0.35663	0.208134	1.71346	0.0866279	0.269199	Stk25
ENSMUSG00000026278	45.689	-0.186306	0.753056	-0.2474	0.804599	0.914127	Bok
ENSMUSG00000026279	266.508	0.454228	0.231695	1.96046	0.0499423	0.192988	Thap4
ENSMUSG00000026280	1054.91	-0.460882	0.222005	-2.076	0.0378935	0.163883	Atg4b
ENSMUSG00000026281	1007.41	0.485809	0.158917	3.057	0.00223568	0.0327428	Dtymk
ENSMUSG00000026283	644.177	0.0538364	0.173565	0.31018	0.756424	0.890444	Ing5
ENSMUSG00000073609	814.115	0.763228	0.299125	2.55154	0.0107249	0.0786598	D2hgdh
ENSMUSG00000094651	6.49921	-0.0486919	1.78012	-0.0273531	0.978178	0.992609	Gal3st2
ENSMUSG00000073608	9.37092	0.232312	1.27463	0.182258	0.85538	0.93856	Gal3st2c
ENSMUSG00000034000	3.72435	1.65412	2.38228	0.694343	0.487467	0.722849	Neu4
ENSMUSG00000051185	940.985	-0.456148	0.271806	-1.67821	0.0933059	0.281263	Fam174a
ENSMUSG00000103973	13.9724	-3.41562	1.64862	-2.0718	0.0382841	0.164745	BC055308
ENSMUSG00000081051	40.4346	0.138912	0.600724	0.23124	0.817128	0.920264	Gm15427
ENSMUSG00000040710	62.6602	-0.252762	0.451423	-0.559923	0.575532	0.783077	St8sia4
ENSMUSG00000097814	45.1777	-0.215557	0.46653	-0.462043	0.644051	0.827428	Panct2
ENSMUSG00000044768	323.826	-0.275898	0.247212	-1.11604	0.264405	0.51902	Macir
ENSMUSG00000040648	646.07	0.0969987	0.17036	0.569373	0.569103	0.778413	Ppip5k2
ENSMUSG00000026333	270.946	0.688527	0.297133	2.31724	0.0204908	0.114139	Gin1
ENSMUSG00000026335	7890.26	-0.774687	0.286763	-2.70149	0.00690304	0.0614354	Pam
ENSMUSG00000104140	7.80686	0.624413	1.71247	0.364627	0.71539	0.868138	Gm37140
ENSMUSG00000089782	16.7533	0.551291	0.692454	0.796141	0.42595	0.673682	Btf3-ps1
ENSMUSG00000089706	509.175	0.588466	0.620876	0.9478	0.343231	0.600718	B230216N24Rik
ENSMUSG00000100009	714.192	-0.138751	0.305376	-0.45436	0.64957	0.830204	Gm7967
ENSMUSG00000099686	7.97037	1.13155	1.84522	0.613231	0.539724	0.757773	Gm29460
ENSMUSG00000067028	29.991	-2.85352	1.38441	-2.06118	0.0392858	0.167067	Cntnap5b
ENSMUSG00000100349	52.929	2.76023	0.712799	3.87239	0.000107775	0.00508731	Gm28188
ENSMUSG00000099375	47.846	0.312707	0.904892	0.345574	0.729663	0.875929	Gm28187
ENSMUSG00000050840	22.8674	4.72355	1.2052	3.9193	8.88083e-05	0.00460712	Cdh20
ENSMUSG00000047496	40.7626	-1.43599	0.922746	-1.55621	0.119658	0.32683	Rnf152
ENSMUSG00000101214	4.74814	1.1338	1.96976	0.5756	0.564886	0.774837	Gm28403
ENSMUSG00000067017	12.6371	0.553578	0.720232	0.76861	0.442125	0.687976	Capza1-ps1
ENSMUSG00000056536	599.511	0.0929598	0.156439	0.594225	0.552361	0.766123	Pign
ENSMUSG00000026319	1744.19	0.282857	0.188595	1.49982	0.133662	0.348215	Relch
ENSMUSG00000026321	26.6567	0.103953	1.01254	0.102666	0.918228	0.965779	Tnfrsf11a
ENSMUSG00000099843	93.9327	-0.961325	0.488623	-1.96742	0.0491353	0.191221	Gm7160
ENSMUSG00000038866	872.354	0.446524	0.226541	1.97105	0.0487178	0.190215	Zcchc2
ENSMUSG00000044340	527.255	0.227931	0.348288	0.654433	0.512833	0.740445	Phlpp1
ENSMUSG00000103291	4.99038	-4.83663	2.26421	-2.13612	0.0326694	0.150946	Gm38235
ENSMUSG00000057329	313.139	-0.444422	0.274818	-1.61715	0.105846	0.303829	Bcl2
ENSMUSG00000009905	494.321	-0.216137	0.18628	-1.16028	0.245935	0.496599	Kdsr
ENSMUSG00000009907	1340.27	-0.52224	0.21581	-2.41991	0.0155245	0.0972052	Vps4b
ENSMUSG00000073601	78.1497	0.0611863	0.662541	0.0923511	0.926419	0.968433	Serpinb3c
ENSMUSG00000084189	18.188	-1.05196	1.34669	-0.781145	0.434717	0.681698	Gm8089
ENSMUSG00000026327	37.6803	-0.672259	0.765028	-0.878738	0.379543	0.632886	Serpinb11
ENSMUSG00000026315	144.465	0.027409	0.370679	0.0739426	0.941056	0.974835	Serpinb8
ENSMUSG00000026312	515.254	0.164473	0.365321	0.450214	0.652556	0.831926	Cdh7
ENSMUSG00000047216	219.547	0.744279	0.424283	1.75421	0.0793952	0.255838	Cdh19
ENSMUSG00000038702	400.206	-0.422677	0.278443	-1.518	0.129013	0.340927	Dsel
ENSMUSG00000097648	6.03539	-0.704323	1.40742	-0.500437	0.616768	0.809757	9330185C12Rik
ENSMUSG00000070695	56.0615	-1.7201	0.559515	-3.07427	0.0021102	0.0317252	Cntnap5a
ENSMUSG00000026374	1857.62	-0.241116	0.198943	-1.21198	0.225518	0.47382	Tsn
ENSMUSG00000026377	507.102	-0.0448671	0.259598	-0.172833	0.862783	0.94207	Nifk
ENSMUSG00000064302	2013.69	-0.309095	0.180171	-1.71556	0.0862424	0.268474	Clasp1
ENSMUSG00000026380	195.66	-0.853466	0.364814	-2.33946	0.0193119	0.110517	Tfcp2l1
ENSMUSG00000048402	328.695	0.090896	0.385766	0.235625	0.813724	0.919132	Gli2
ENSMUSG00000037035	623.193	-1.06722	0.255345	-4.17953	2.92113e-05	0.00213405	Inhbb
ENSMUSG00000004451	467.37	-0.239571	0.157475	-1.52133	0.128177	0.339693	Ralb
ENSMUSG00000098447	29.0458	1.51821	0.679302	2.23496	0.0254199	0.129776	Gm27184
ENSMUSG00000098923	385.79	0.371715	0.275341	1.35002	0.17701	0.412029	Tmem185b
ENSMUSG00000101731	8.59853	1.29415	1.92531	0.672179	0.501469	0.732488	3830432H09Rik
ENSMUSG00000026383	850.95	-0.540119	0.260265	-2.07526	0.0379622	0.164114	Epb41l5
ENSMUSG00000026384	1038.12	-0.88991	0.335654	-2.65127	0.00801898	0.0664474	Ptpn4
ENSMUSG00000103146	5.25319	1.79171	1.84568	0.970755	0.33167	0.590836	Gm37745
ENSMUSG00000101224	4.5562	-2.61668	2.4035	-1.0887	0.276287	0.533373	Gm28209
ENSMUSG00000036975	200.632	-0.694313	0.302097	-2.29831	0.0215442	0.117603	Tmem177
ENSMUSG00000026387	47.0933	1.81123	0.807912	2.24186	0.0249702	0.128271	Sctr
ENSMUSG00000050777	99.0807	0.212508	0.635783	0.334246	0.738194	0.880572	Tmem37
ENSMUSG00000026385	931.651	-0.0885498	0.308853	-0.286705	0.774338	0.900926	Dbi
ENSMUSG00000026388	64.0615	1.15592	0.662436	1.74496	0.0809918	0.258859	3110009E18Rik
ENSMUSG00000026389	593.79	-1.12547	0.31802	-3.539	0.00040165	0.0115364	Steap3
ENSMUSG00000036907	363.064	-0.124104	0.418396	-0.296619	0.766758	0.896709	C1ql2
ENSMUSG00000101275	3.93737	-3.62359	2.50353	-1.44739	0.147787	0.370354	1700012E03Rik
ENSMUSG00000003721	911.026	-0.484657	0.224098	-2.1627	0.030564	0.145065	Insig2
ENSMUSG00000104253	63.7231	-0.250373	0.588322	-0.425571	0.670421	0.842339	Gm37174
ENSMUSG00000026339	618.838	-0.406946	0.214818	-1.89438	0.0581751	0.211028	Ccdc93
ENSMUSG00000050534	22.1877	0.807496	0.989182	0.816327	0.414313	0.66387	Htr5b
ENSMUSG00000001674	643.62	-0.372341	0.23266	-1.60037	0.109517	0.310259	Ddx18
ENSMUSG00000036815	227.071	-0.924196	0.454038	-2.0355	0.0418004	0.173507	Dpp10
ENSMUSG00000026341	2242.2	-0.376734	0.155888	-2.4167	0.0156618	0.0975645	Actr3
ENSMUSG00000026342	810.152	-0.652241	0.259612	-2.51236	0.0119925	0.0835933	Slc35f5
ENSMUSG00000026344	37.9225	-0.831107	0.764798	-1.0867	0.277169	0.534318	Lypd1
ENSMUSG00000049690	72.8271	-0.11821	0.553081	-0.21373	0.830758	0.926663	Nckap5
ENSMUSG00000036155	1338.94	-1.03396	0.411368	-2.51346	0.0119553	0.0834136	Mgat5
ENSMUSG00000104378	17.5531	2.88282	1.12826	2.55509	0.0106161	0.078296	Gm37510
ENSMUSG00000099471	4.0192	1.71455	1.33076	1.2884	0.197608	0.439267	Gm8451
ENSMUSG00000026347	262.864	0.19872	0.421945	0.470961	0.637669	0.822719	Tmem163
ENSMUSG00000026348	4.27363	0.337606	2.21658	0.15231	0.878943	0.949747	Acmsd
ENSMUSG00000026349	3591.37	0.502045	0.234826	2.13795	0.032521	0.150601	Ccnt2
ENSMUSG00000051590	132.701	-1.88343	0.524841	-3.58858	0.000332486	0.0104042	Map3k19
ENSMUSG00000036104	2281.62	-0.29206	0.135389	-2.1572	0.0309901	0.146249	Rab3gap1
ENSMUSG00000036086	379.97	0.083181	0.291558	0.285299	0.775415	0.901499	Zranb3
ENSMUSG00000099760	37.8886	0.101904	0.671452	0.151767	0.879371	0.950018	Gm28800
ENSMUSG00000104164	24.1523	-0.697487	1.10679	-0.630187	0.528572	0.750932	Gm38248
ENSMUSG00000058603	22.8609	1.79926	0.775803	2.31922	0.0203829	0.113744	Rpl28-ps1
ENSMUSG00000056211	3033.85	0.344017	0.223492	1.53928	0.123736	0.333615	R3hdm1
ENSMUSG00000104239	5.30177	3.0956	2.23381	1.38579	0.165811	0.396991	Gm37588
ENSMUSG00000102179	11.2866	5.47885	1.63825	3.34432	0.000824831	0.0181017	Gm37868
ENSMUSG00000103497	3.95027	3.83944	2.2542	1.70324	0.088523	0.272961	Gm37407
ENSMUSG00000026353	2827.46	0.060528	0.141641	0.427334	0.669136	0.841321	Ubxn4
ENSMUSG00000026354	7.35661	0.511203	1.49268	0.342473	0.731995	0.877456	Lct
ENSMUSG00000026355	327.733	-0.524084	0.315672	-1.66022	0.0968711	0.288018	Mcm6
ENSMUSG00000026356	1168.09	-0.151795	0.214174	-0.708747	0.478482	0.715839	Dars
ENSMUSG00000100078	4.04502	2.11488	1.52641	1.38552	0.165892	0.397054	Gm6170
ENSMUSG00000045382	305.369	0.35818	0.289373	1.23778	0.215798	0.462522	Cxcr4
ENSMUSG00000042581	274.342	-0.19311	0.27621	-0.699144	0.484462	0.720402	Thsd7b
ENSMUSG00000086825	35.0455	0.611248	0.611974	0.998812	0.317886	0.576657	Gm15675
ENSMUSG00000026399	143.555	-0.926394	0.43115	-2.14866	0.0316615	0.148086	Cd55
ENSMUSG00000085526	4.78968	-0.794172	2.48538	-0.319537	0.749319	0.886087	Gm16083
ENSMUSG00000101904	3.76664	-5.51908	2.51246	-2.19668	0.0280432	0.137589	Gm29427
ENSMUSG00000026409	858.072	0.358638	0.219414	1.63453	0.102149	0.297425	Pfkfb2
ENSMUSG00000046404	405.292	0.0946548	0.212323	0.445806	0.655738	0.833857	Yod1
ENSMUSG00000042510	76.3299	-0.158626	0.481087	-0.329725	0.741608	0.882591	AA986860
ENSMUSG00000026417	12.5432	-3.94452	2.16564	-1.82141	0.0685441	0.233458	Pigr
ENSMUSG00000016528	1085.33	-0.356026	0.172057	-2.06924	0.038524	0.165049	Mapkapk2
ENSMUSG00000102856	13.5458	-2.61081	2.02853	-1.28705	0.198078	0.439949	Gm37084
ENSMUSG00000016526	136.319	-0.283892	0.365055	-0.777668	0.436765	0.683585	Dyrk3
ENSMUSG00000026427	811.597	0.0404855	0.178687	0.226572	0.820757	0.922334	Eif2d
ENSMUSG00000026430	177.861	0.52896	0.31342	1.6877	0.0914683	0.277982	Rassf5
ENSMUSG00000042349	278.75	0.696396	0.358225	1.94402	0.0518929	0.196898	Ikbke
ENSMUSG00000102055	13.103	-0.0388265	1.19097	-0.0326009	0.973993	0.99051	Gm28913
ENSMUSG00000026425	945.152	-0.225489	0.235346	-0.958115	0.338005	0.596067	Srgap2
ENSMUSG00000055184	34.0672	-0.569988	0.664294	-0.858035	0.390873	0.64303	Fam72a
ENSMUSG00000026432	48.7362	-2.00473	0.742814	-2.69883	0.00695834	0.0617118	Avpr1b
ENSMUSG00000004552	6.28645	-5.89096	2.21541	-2.65909	0.00783527	0.0656737	Ctse
ENSMUSG00000052688	57.0441	0.0901181	0.419418	0.214865	0.829873	0.926506	Rab7b
ENSMUSG00000042268	5.22425	1.01665	1.63371	0.622292	0.53375	0.754406	Slc26a9
ENSMUSG00000042251	70.29	0.857453	0.731458	1.17225	0.241096	0.490587	Pm20d1
ENSMUSG00000013275	728.965	-0.743864	0.298661	-2.49066	0.0127505	0.0866496	Slc41a1
ENSMUSG00000026433	90.1579	0.451294	0.546331	0.826045	0.408778	0.659665	Rab29
ENSMUSG00000026434	1640.92	-0.49198	0.210708	-2.33489	0.0195491	0.111166	Nucks1
ENSMUSG00000103569	18.27	0.22162	1.25199	0.177014	0.859497	0.940537	Gm38067
ENSMUSG00000026435	94.5747	-0.753467	0.666978	-1.12967	0.258614	0.512051	Slc45a3
ENSMUSG00000026436	1129.2	0.188125	0.211934	0.887658	0.374725	0.629309	Elk4
ENSMUSG00000059149	329.33	-0.828953	0.547212	-1.51487	0.129806	0.342118	Mfsd4a
ENSMUSG00000103966	8.12173	-0.644133	1.46241	-0.440459	0.659604	0.836401	Gm37120
ENSMUSG00000026437	98.7042	0.13063	0.351523	0.371611	0.710183	0.865217	Cdk18
ENSMUSG00000079330	10.9708	1.18957	1.1381	1.04523	0.295918	0.554033	Lemd1
ENSMUSG00000118219	42.8142	-0.536036	0.701587	-0.764034	0.444847	0.690541	Gm29695
ENSMUSG00000042115	11.7225	-0.510879	1.27823	-0.399676	0.689395	0.854362	Klhdc8a
ENSMUSG00000009772	270.116	-0.0421771	0.266549	-0.158234	0.874272	0.947077	Nuak2
ENSMUSG00000042066	989.588	-0.987985	0.24333	-4.06028	4.90149e-05	0.00312202	Tmcc2
ENSMUSG00000042046	1065.88	-1.22377	0.315045	-3.88444	0.000102564	0.00498444	Dstyk
ENSMUSG00000097760	24.9854	0.0615499	0.945685	0.065085	0.948106	0.977857	6030442K20Rik
ENSMUSG00000026439	1103.74	0.189059	0.160756	1.17607	0.239569	0.489582	Rbbp5
ENSMUSG00000048174	264.961	0.915795	0.312267	2.93273	0.00335999	0.0412495	Tmem81
ENSMUSG00000053024	19.333	-0.282662	1.05153	-0.26881	0.788076	0.906474	Cntn2
ENSMUSG00000026442	4858.26	-0.212139	0.153268	-1.38411	0.166326	0.397793	Nfasc
ENSMUSG00000101126	4.22716	-0.999169	2.20877	-0.452365	0.651006	0.830795	Gm10538
ENSMUSG00000026443	930.414	-0.497039	0.224331	-2.21565	0.0267155	0.133882	Lrrn2
ENSMUSG00000054387	8344.89	0.692586	0.267782	2.58638	0.00969905	0.0746286	Mdm4
ENSMUSG00000100228	12.7147	0.495868	1.01881	0.486712	0.626463	0.815819	Gm29257
ENSMUSG00000026447	175.9	0.0843174	0.328461	0.256704	0.797407	0.911171	Pik3c2b
ENSMUSG00000102425	9.23385	-1.66381	1.68703	-0.986239	0.324016	0.582817	Gm26616
ENSMUSG00000046062	1050.33	-0.281473	0.21566	-1.30517	0.191835	0.431405	Ppp1r15b
ENSMUSG00000041757	3776.62	0.761347	0.262914	2.8958	0.00378193	0.0438993	Plekha6
ENSMUSG00000101693	53.866	-1.03631	0.547364	-1.89328	0.0583205	0.211271	Gm19461
ENSMUSG00000070645	4.54908	1.00995	1.98762	0.508123	0.611367	0.806159	Ren1
ENSMUSG00000070644	304.378	1.69753	0.414387	4.09649	4.19459e-05	0.00281178	Etnk2
ENSMUSG00000070643	917.547	-0.449422	0.235957	-1.90468	0.056822	0.208083	Sox13
ENSMUSG00000090553	614.382	0.379749	0.239322	1.58677	0.112565	0.314934	Snrpe
ENSMUSG00000102976	347.408	-0.512077	0.333628	-1.53487	0.124815	0.335144	Zc3h11a
ENSMUSG00000094410	842.225	-2.13838	0.815536	-2.62206	0.00874012	0.0697169	Zbed6
ENSMUSG00000051998	64.8116	0.676303	0.794486	0.851246	0.394633	0.646481	Lax1
ENSMUSG00000026463	1937.41	-0.590196	0.150106	-3.93187	8.42873e-05	0.00447109	Atp2b4
ENSMUSG00000010311	20.5315	0.0841511	0.835297	0.100744	0.919754	0.966607	Optc
ENSMUSG00000041577	982.478	-0.34584	0.363495	-0.951431	0.341385	0.598923	Prelp
ENSMUSG00000100987	4.68524	-6.04637	2.39444	-2.52517	0.0115641	0.0821121	Gm1627
ENSMUSG00000041559	57.167	-0.0666628	0.627828	-0.10618	0.915439	0.965427	Fmod
ENSMUSG00000020423	3953.93	-0.555688	0.841816	-0.660106	0.509186	0.738138	Btg2
ENSMUSG00000102380	11.2139	-1.91343	1.28826	-1.48529	0.137468	0.354352	Gm38140
ENSMUSG00000064246	50.6552	0.350686	0.613479	0.571636	0.567569	0.776956	Chil1
ENSMUSG00000042429	117.569	-0.997353	0.474197	-2.10324	0.0354444	0.157993	Adora1
ENSMUSG00000026458	125.254	0.0395034	0.554902	0.07119	0.943247	0.975508	Ppfia4
ENSMUSG00000042305	1083.9	0.0638177	0.178398	0.357726	0.720549	0.870733	Tmem183a
ENSMUSG00000026456	577.782	0.140574	0.23838	0.589706	0.555388	0.767995	Cyb5r1
ENSMUSG00000026457	1382.4	0.0325439	0.147464	0.220691	0.825333	0.924677	Adipor1
ENSMUSG00000102722	15.4872	2.21542	1.18435	1.87059	0.0614022	0.217817	Gm37935
ENSMUSG00000026455	655.828	-0.0744262	0.250416	-0.297211	0.766306	0.896424	Klhl12
ENSMUSG00000042229	498.687	-0.33818	0.245467	-1.3777	0.168296	0.400784	Rabif
ENSMUSG00000077202	4.82174	1.11999	2.49062	0.449681	0.65294	0.8321	Gm25612
ENSMUSG00000042207	2052.77	-0.146144	0.192582	-0.758868	0.447932	0.692881	Kdm5b
ENSMUSG00000026452	13.5787	-2.33895	1.47597	-1.58468	0.113038	0.315724	Syt2
ENSMUSG00000073557	908.299	0.122596	0.200622	0.611082	0.541145	0.758583	Ppp1r12b
ENSMUSG00000103614	4.99847	5.10275	2.6517	1.92433	0.054313	0.202335	Gm37949
ENSMUSG00000103976	21.5049	0.749587	0.770676	0.972635	0.330735	0.589827	Gm37677
ENSMUSG00000026429	58.5376	0.543855	0.540973	1.00533	0.314739	0.57317	Ube2t
ENSMUSG00000042793	357.373	0.52334	0.285905	1.83047	0.0671798	0.230596	Lgr6
ENSMUSG00000097993	12.3161	-0.278576	1.56305	-0.178225	0.858546	0.939996	Ptprv
ENSMUSG00000031506	11.8932	-0.363877	1.29968	-0.279974	0.779498	0.903122	Ptpn7
ENSMUSG00000026426	1252.76	0.218126	0.180966	1.20534	0.228071	0.475973	Arl8a
ENSMUSG00000085311	22.5885	0.12819	0.786963	0.162892	0.870603	0.945481	Gm15445
ENSMUSG00000026424	25.6727	0.0943078	1.13323	0.08322	0.933677	0.97135	Gpr37l1
ENSMUSG00000079139	198.329	-0.172183	0.338948	-0.507993	0.611458	0.806162	Gm4204
ENSMUSG00000097680	48.9168	0.76504	0.500871	1.52742	0.126657	0.337558	Gm26642
ENSMUSG00000003051	254.928	0.458213	0.276576	1.65674	0.0975729	0.288998	Elf3
ENSMUSG00000041926	640.524	0.0311724	0.201434	0.154753	0.877016	0.948379	Rnpep
ENSMUSG00000062580	649.355	-0.276374	0.23562	-1.17297	0.240809	0.490569	Timm17a
ENSMUSG00000048096	10.381	0.323055	1.37873	0.234314	0.814741	0.919329	Lmod1
ENSMUSG00000041889	223.131	0.250585	0.349148	0.717705	0.472939	0.711283	Shisa4
ENSMUSG00000041879	1691.44	-0.0237062	0.119387	-0.198566	0.842602	0.932384	Ipo9
ENSMUSG00000009418	2643.73	0.35001	0.234537	1.49235	0.135608	0.351198	Nav1
ENSMUSG00000104524	6.37337	-4.34234	1.8752	-2.31567	0.0205762	0.114423	Gm37333
ENSMUSG00000054412	131.087	0.118056	0.486111	0.242859	0.808115	0.915727	Gm4793
ENSMUSG00000026421	935.606	-0.884232	0.517983	-1.70707	0.0878094	0.271616	Csrp1
ENSMUSG00000041801	110.804	0.00832595	0.39682	0.0209817	0.98326	0.994579	Phlda3
ENSMUSG00000041782	49.6265	-0.340262	0.714927	-0.475939	0.634118	0.820822	Lad1
ENSMUSG00000026414	6.80396	-1.767	1.67246	-1.05653	0.290727	0.548944	Tnnt2
ENSMUSG00000051985	9.06931	0.137912	1.39106	0.0991418	0.921026	0.966738	Igfn1
ENSMUSG00000026411	651.831	-0.255728	0.21723	-1.17722	0.239107	0.489189	Tmem9
ENSMUSG00000086264	3.965	0.774433	2.78543	0.27803	0.78099	0.903435	Gm15850
ENSMUSG00000041642	906.126	0.446123	0.351543	1.26904	0.204425	0.448494	Kif21b
ENSMUSG00000087230	5.40994	-0.259591	2.47848	-0.104738	0.916584	0.965499	Mroh3
ENSMUSG00000041605	74.6504	0.651675	0.589578	1.10532	0.269019	0.524707	Inava
ENSMUSG00000097433	13.7261	-1.02338	1.42107	-0.720144	0.471436	0.710305	Gm26781
ENSMUSG00000041570	1386.02	-0.492114	0.190477	-2.5836	0.00977764	0.0750456	Camsap2
ENSMUSG00000097403	108.906	0.182003	0.40432	0.450145	0.652606	0.831926	9230116N13Rik
ENSMUSG00000026404	149.269	-0.632589	0.372382	-1.69876	0.0893636	0.274452	Ddx59
ENSMUSG00000041498	12.6124	0.333752	1.04212	0.320262	0.74877	0.885919	Kif14
ENSMUSG00000041483	604.757	-0.0588062	0.265909	-0.221152	0.824974	0.924561	Zfp281
ENSMUSG00000097113	23.5552	1.55543	0.898983	1.73021	0.0835925	0.263611	Gm19705
ENSMUSG00000026398	15.4534	-1.21902	1.33635	-0.9122	0.361663	0.616967	Nr5a2
ENSMUSG00000103038	8.41245	0.914893	4.2958	0.212974	0.831348	0.926929	Gm37124
ENSMUSG00000104145	33.1115	4.66613	1.43696	3.24722	0.0011654	0.0220262	D130019J16Rik
ENSMUSG00000098206	41.5021	0.412719	0.812678	0.507851	0.611558	0.806162	Mir181a-1hg
ENSMUSG00000104197	4.08838	0.836338	2.00322	0.417497	0.676315	0.846189	Gm37632
ENSMUSG00000026395	227.424	0.156097	0.266396	0.585957	0.557904	0.769792	Ptprc
ENSMUSG00000104291	12.4988	7.63112	2.26537	3.3686	0.000755502	0.0171393	A130071D04Rik
ENSMUSG00000026394	13.9192	2.03565	1.35902	1.49788	0.134164	0.34885	Atp6v1g3
ENSMUSG00000026393	1802.08	-0.788767	0.255039	-3.09273	0.00198324	0.0304696	Nek7
ENSMUSG00000079283	330.972	-0.11434	0.213421	-0.535747	0.592133	0.793825	2310009B15Rik
ENSMUSG00000102365	10.8388	0.852602	1.32735	0.642333	0.520657	0.745542	Gm37045
ENSMUSG00000056268	820.813	-0.204801	0.23219	-0.882039	0.377755	0.631176	Dennd1b
ENSMUSG00000104436	12.3576	0.791878	1.16152	0.681759	0.495391	0.72803	Gm37423
ENSMUSG00000104900	6.36221	1.3672	1.61831	0.844831	0.398205	0.64991	4930596I21Rik
ENSMUSG00000105936	4.45372	6.50803	2.30534	2.82303	0.00475722	0.0496934	Gm43544
ENSMUSG00000102243	8.266	-0.268991	1.43098	-0.187977	0.850895	0.93588	Gm37718
ENSMUSG00000063681	354.434	-0.633147	0.429626	-1.47372	0.140558	0.358581	Crb1
ENSMUSG00000033964	598.699	-0.641697	0.357326	-1.79583	0.0725211	0.241817	Zbtb41
ENSMUSG00000033952	30.3432	0.167709	0.784909	0.213666	0.830807	0.926663	Aspm
ENSMUSG00000089991	6.45791	0.205585	1.85747	0.11068	0.91187	0.963706	Gm16332
ENSMUSG00000026365	972.21	-0.656206	0.34964	-1.87681	0.0605447	0.215985	Cfh
ENSMUSG00000052726	43.0188	-0.0735309	0.626572	-0.117354	0.906579	0.960845	Kcnt2
ENSMUSG00000101795	4.81605	-0.403328	1.1783	-0.342296	0.732128	0.877518	Gm5835
ENSMUSG00000026361	1129.76	-0.853838	0.263699	-3.23792	0.00120404	0.0224277	Cdc73
ENSMUSG00000033849	249.229	0.770159	0.392178	1.9638	0.0495531	0.192271	B3galt2
ENSMUSG00000018196	776.545	-0.169454	0.228591	-0.741296	0.458514	0.700542	Glrx2
ENSMUSG00000018199	908.594	-0.806027	0.266335	-3.02637	0.00247513	0.0348509	Ro60
ENSMUSG00000018189	386.66	0.0308127	0.25217	0.12219	0.902748	0.959198	Uchl5
ENSMUSG00000100455	104.383	0.156667	0.378402	0.414021	0.678858	0.847894	Gm29170
ENSMUSG00000026360	1994.77	-0.142624	0.250882	-0.56849	0.569703	0.778655	Rgs2
ENSMUSG00000026358	11.1214	1.03688	1.35584	0.764751	0.44442	0.690226	Rgs1
ENSMUSG00000035131	16.2845	1.05494	1.42441	0.740617	0.458926	0.700886	Brinp3
ENSMUSG00000087627	3.7488	-2.22999	1.95123	-1.14286	0.253096	0.504752	A230059L01Rik
ENSMUSG00000056220	44.6858	-0.734813	0.588014	-1.24965	0.211427	0.457239	Pla2g4a
ENSMUSG00000032487	12.8149	0.853408	1.45289	0.587385	0.556945	0.769242	Ptgs2
ENSMUSG00000099875	3.79848	-1.65487	1.59121	-1.04001	0.298334	0.556909	Rbm3-ps
ENSMUSG00000006010	2175.81	0.818429	0.312213	2.62138	0.00875737	0.0697542	Odr4
ENSMUSG00000006005	2106.58	-0.554098	0.279977	-1.97909	0.0478062	0.18802	Tpr
ENSMUSG00000006014	23.8234	0.809454	0.744455	1.08731	0.2769	0.534029	Prg4
ENSMUSG00000066842	1322.4	1.03475	0.303203	3.41272	0.000643173	0.0154369	Hmcn1
ENSMUSG00000100954	42.2037	0.254361	0.579628	0.438834	0.660782	0.837265	Gm10138
ENSMUSG00000023150	5070.36	0.126235	0.149498	0.844394	0.398449	0.650057	Ivns1abp
ENSMUSG00000052748	564.98	-0.203437	0.248983	-0.817071	0.413888	0.663632	Swt1
ENSMUSG00000053286	1179.47	0.208704	0.201784	1.0343	0.300998	0.56001	Trmt1l
ENSMUSG00000103928	191.582	-1.07914	0.895381	-1.20523	0.228115	0.476019	Gm37893
ENSMUSG00000026484	693.914	-0.360269	0.217989	-1.65269	0.0983939	0.290261	Rnf2
ENSMUSG00000026483	543.586	-1.43505	0.387242	-3.70582	0.000210708	0.00781491	Niban1
ENSMUSG00000100594	173.891	0.303502	0.367118	0.826717	0.408398	0.659505	2810414N06Rik
ENSMUSG00000043019	1612.71	-0.0790187	0.19779	-0.399508	0.689519	0.854417	Edem3
ENSMUSG00000032666	810.947	-0.698082	0.250585	-2.78581	0.00533942	0.0533669	1700025G04Rik
ENSMUSG00000014980	502.344	0.402482	0.21929	1.83538	0.0664491	0.229252	Tsen15
ENSMUSG00000032649	108.406	0.639508	0.393684	1.62442	0.104286	0.301138	Colgalt2
ENSMUSG00000026482	365.484	-0.382719	0.26362	-1.45178	0.146562	0.3687	Rgl1
ENSMUSG00000080950	4.17035	-0.698202	2.06994	-0.337306	0.735886	0.879574	Gm7278
ENSMUSG00000055547	7.10574	-0.866117	2.01492	-0.429852	0.667303	0.839964	Apobec4
ENSMUSG00000008475	1953.06	-0.117878	0.152059	-0.775216	0.438212	0.684734	Arpc5
ENSMUSG00000026480	82.2795	0.567726	0.483338	1.17459	0.240157	0.489802	Ncf2
ENSMUSG00000042772	2560.65	0.459757	0.167731	2.74104	0.00612455	0.0576797	Smg7
ENSMUSG00000100394	7.20511	4.2785	2.17557	1.96661	0.0492283	0.191488	Gm28791
ENSMUSG00000042751	860.226	-0.813116	0.20123	-4.04073	5.32842e-05	0.00329643	Nmnat2
ENSMUSG00000026479	793.832	-0.42402	0.244173	-1.73655	0.0824662	0.261695	Lamc2
ENSMUSG00000026478	1805.04	-0.591043	0.227205	-2.60136	0.00928549	0.0724039	Lamc1
ENSMUSG00000103818	6.08421	-3.37689	2.21475	-1.52472	0.127328	0.338478	Gm38009
ENSMUSG00000079138	4.97001	-1.03948	1.66761	-0.623333	0.533066	0.754033	Gm8818
ENSMUSG00000042708	75.4294	0.294094	0.534322	0.550407	0.58204	0.786712	Shcbp1l
ENSMUSG00000103543	7.89283	-6.7938	2.18307	-3.11204	0.00185802	0.0290286	Gm37669
ENSMUSG00000042699	2533.67	-0.40634	0.256894	-1.58174	0.11371	0.3169	Dhx9
ENSMUSG00000042684	30.608	0.421681	0.964234	0.437322	0.661878	0.837863	Npl
ENSMUSG00000042671	361.943	-1.04421	0.518945	-2.01218	0.044201	0.179613	Rgs8
ENSMUSG00000102404	11.7041	-0.897861	1.65789	-0.54157	0.588115	0.791345	5530400K19Rik
ENSMUSG00000100334	39.0988	-0.701414	1.2265	-0.571883	0.567401	0.776835	C230024C17Rik
ENSMUSG00000026475	589.91	0.0839939	0.327953	0.256116	0.797861	0.911459	Rgs16
ENSMUSG00000066800	1083.96	-0.147337	0.392497	-0.375383	0.707375	0.863817	Rnasel
ENSMUSG00000100183	63.797	-1.18069	0.842494	-1.40142	0.161088	0.390285	Gm28512
ENSMUSG00000042641	20.7981	0.559612	1.27726	0.438135	0.661289	0.837632	Rgsl1
ENSMUSG00000045968	29.7253	-0.423807	0.663015	-0.639212	0.522685	0.746906	Teddm2
ENSMUSG00000102459	8.61452	3.65732	1.87043	1.95534	0.0505432	0.193855	Gm38352
ENSMUSG00000026473	4669.73	-0.887577	0.25126	-3.5325	0.000411648	0.0117382	Glul
ENSMUSG00000066797	10.1912	-1.6987	1.194	-1.42269	0.154826	0.38118	Zfp648
ENSMUSG00000004110	382.208	1.32585	0.387215	3.42406	0.000616927	0.0150417	Cacna1e
ENSMUSG00000096950	58.0506	-0.465588	0.623655	-0.746547	0.455337	0.698145	Gm9530
ENSMUSG00000056708	476.716	-0.0956865	0.312921	-0.305785	0.759768	0.892277	Ier5
ENSMUSG00000026471	510.422	-0.884711	0.287037	-3.08221	0.00205466	0.0311294	Mr1
ENSMUSG00000026470	1288.65	0.0128107	0.172852	0.074114	0.94092	0.974835	Stx6
ENSMUSG00000104181	7.25409	-2.68099	1.63921	-1.63553	0.101937	0.29709	Gm8850
ENSMUSG00000033722	823.468	0.459075	0.195728	2.34548	0.0190027	0.109358	BC034090
ENSMUSG00000103670	3.99964	-2.13835	2.31014	-0.925634	0.354636	0.610364	Gm37622
ENSMUSG00000026469	1388.91	-0.376167	0.216203	-1.73988	0.0818795	0.260522	Xpr1
ENSMUSG00000073535	22.3061	-0.96373	0.61403	-1.56952	0.116527	0.321507	Gm5532
ENSMUSG00000033701	693.482	-0.0546945	0.154717	-0.353513	0.723704	0.87257	Acbd6
ENSMUSG00000026468	37.1313	-3.63758	0.835453	-4.35402	1.33666e-05	0.00122979	Lhx4
ENSMUSG00000033684	1073.24	0.00481351	0.232501	0.0207031	0.983482	0.99471	Qsox1
ENSMUSG00000033671	1543.97	-0.155089	0.150615	-1.02971	0.303146	0.562574	Cep350
ENSMUSG00000102833	4.495	-3.70318	2.13475	-1.73472	0.0827913	0.262181	Gm9694
ENSMUSG00000026466	1372.08	-0.27504	0.195534	-1.40661	0.159544	0.388018	Tor1aip1
ENSMUSG00000102964	36.5345	0.518535	0.855186	0.606342	0.544288	0.760512	9430034N14Rik
ENSMUSG00000050565	2527.71	0.107434	0.131577	0.816512	0.414207	0.663798	Tor1aip2
ENSMUSG00000015484	14.2659	1.35855	1.04049	1.30569	0.191659	0.431142	Fam163a
ENSMUSG00000060985	56.1369	1.01632	0.767933	1.32345	0.185686	0.423973	Tdrd5
ENSMUSG00000026602	5.15784	3.53273	3.07127	1.15025	0.250041	0.50148	Nphs2
ENSMUSG00000026601	17.3294	1.2876	0.764139	1.68503	0.0919822	0.27907	Axdnd1
ENSMUSG00000078193	70.5962	0.937397	0.512538	1.82893	0.06741	0.230976	Gm2000
ENSMUSG00000026600	1285.41	-0.786029	0.240478	-3.26861	0.00108076	0.0210949	Soat1
ENSMUSG00000101523	9.02573	-3.64975	1.1643	-3.13471	0.00172026	0.0278043	Csnk2a1-ps3
ENSMUSG00000026596	611.891	-0.436725	0.259248	-1.68459	0.0920687	0.279097	Abl2
ENSMUSG00000104293	41.6456	2.65245	0.668974	3.96495	7.34111e-05	0.00413251	Gm38043
ENSMUSG00000060519	1149.31	-0.477476	0.194918	-2.44963	0.0143003	0.0924758	Tor3a
ENSMUSG00000033557	1134.01	-1.68322	0.323405	-5.2047	1.94314e-07	4.64822e-05	Fam20b
ENSMUSG00000026594	651.392	-0.322167	0.250407	-1.28657	0.198243	0.440141	Ralgps2
ENSMUSG00000033544	24.7022	0.415749	0.743409	0.559247	0.575993	0.783271	Angptl1
ENSMUSG00000101905	9.15931	-2.63229	1.6541	-1.59137	0.111527	0.313382	4930439D14Rik
ENSMUSG00000070565	996.536	-1.14387	0.280247	-4.08164	4.47199e-05	0.00292637	Rasal2
ENSMUSG00000102326	6.92849	4.28607	2.09752	2.04339	0.0410136	0.171768	Gm37788
ENSMUSG00000087632	11.6849	2.69775	1.76327	1.52997	0.126025	0.336589	Gm6058
ENSMUSG00000049881	304.767	0.28336	0.217022	1.30568	0.191663	0.431142	2810025M15Rik
ENSMUSG00000033488	945.074	0.0705659	0.231527	0.304784	0.760531	0.892773	Cryzl2
ENSMUSG00000026589	1301.98	1.2206	0.379951	3.21251	0.00131581	0.0239129	Sec16b
ENSMUSG00000004031	48.375	0.766769	0.793355	0.966489	0.3338	0.592457	Brinp2
ENSMUSG00000026587	403.089	-0.929742	0.436566	-2.12967	0.0331987	0.152039	Astn1
ENSMUSG00000103762	8.9726	6.12075	2.04377	2.99483	0.00274596	0.0370412	Gm37861
ENSMUSG00000073530	839.377	-1.98447	0.436598	-4.54529	5.48592e-06	0.000650637	Pappa2
ENSMUSG00000047661	4.90053	-1.06063	2.12205	-0.499816	0.617205	0.810026	1600012P17Rik
ENSMUSG00000040782	949.315	-0.381255	0.230494	-1.65408	0.0981117	0.290024	Cop1
ENSMUSG00000103572	6.80745	0.7854	1.61585	0.486061	0.626924	0.81616	Gm37115
ENSMUSG00000015829	654.918	-1.20799	0.390799	-3.09108	0.0019943	0.0305534	Tnr
ENSMUSG00000090394	27.3686	-0.436927	0.587452	-0.743765	0.457018	0.699358	4930523C07Rik
ENSMUSG00000026725	5.82989	0.343203	1.97739	0.173563	0.862209	0.941893	Tnn
ENSMUSG00000058267	644.094	0.567933	0.277888	2.04375	0.0409783	0.171705	Mrps14
ENSMUSG00000014226	1505.03	-0.16942	0.244732	-0.69227	0.488768	0.723758	Cacybp
ENSMUSG00000103006	22.6999	1.49929	0.797211	1.88067	0.0600168	0.214768	4933417C20Rik
ENSMUSG00000026721	1085.01	0.727877	0.299685	2.42881	0.0151486	0.095604	Rabgap1l
ENSMUSG00000103693	32.3979	3.86014	1.12239	3.43923	0.000583373	0.0145532	Gm37529
ENSMUSG00000104026	8.84222	2.7985	1.88881	1.48162	0.138441	0.35574	Gm37212
ENSMUSG00000118401	72.7117	-1.93243	0.781339	-2.47323	0.0133898	0.089027	Gpr52
ENSMUSG00000103432	3.85012	2.5081	2.34543	1.06935	0.28491	0.542336	6720464F23Rik
ENSMUSG00000103200	4.78799	1.64417	2.07036	0.794149	0.427109	0.674681	Gm37328
ENSMUSG00000103632	10.9394	0.368421	1.15241	0.319696	0.749198	0.886021	Gm38329
[truncated: 20,403 more rows]

## Sheet: Supplementary Table S4
	baseMean	log2FoldChange	lfcSE	stat	pvalue	padj	gene_symbol
[truncated: 22,717 more rows]

[truncated: 3 more sheets: Supplementary Table S5, Supplementary Table S6, Supplementary Table S7]
